# Supplementary material for: Ethyl ent-15α-[(2-meth­oxy­benz­yloxy)meth­yl]-16-oxobeyeran-20-oate
Source: Acta Crystallogr Sect E Struct Rep Online. 2012 Jan 21;68(Pt 2):o495. doi: 10.1107/S1600536812001833 (PMC3275241; doi:10.1107/S1600536812001833)
Supplement: Supplementary file 1 [file e-68-0o495-sup1.cif]

##############################################################################
#                                                                            #
# This CIF contains the data in a paper accepted for publication in          #
# Acta Crystallographica Section E. It conforms to the requirements of       #
# Notes for Authors for Acta Crystallographica Section E, and has been       #
# peer reviewed under the auspices of the IUCr Commission on Journals.       #
#                                                                            #
# Full details of the Crystallographic Information File format               #
# are given in the paper "The Crystallographic Information File (CIF):       #
# a New Standard Archive File for Crystallography" by S. R. Hall, F. H.      #
# Allen and I. D. Brown [Acta Cryst. (1991), A47, 655-685].                  #
#                                                                            #
# The current version of the core CIF dictionary is obtainable from          #
# ftp://ftp.iucr.org/pub/cif_core.dic.                                       #
#                                                                            #
# Software is freely available for graphical display of the structure(s)     #
# in this CIF. For information consult the CIF software page                 #
# http://www.iucr.org/resources/cif/software.                                #
#                                                                            #
# This file may be used for bona fide research purposes within the           #
# scientific community so long as proper attribution is given to the journal # 
# article from which it was obtained.                                        #
#                                                                            #
##############################################################################
data_global
_audit_creation_method     'CrysAlisPro, Oxford Diffraction Ltd.'
_journal_date_recd_electronic     2012-01-09
_journal_date_accepted     2012-01-15
_journal_name_full     'Acta Crystallographica, Section E'
_journal_year     2012
_journal_volume     68
_journal_issue      2
_journal_page_first     o495
_journal_page_last     o495
_journal_paper_category     QO
_journal_paper_doi     10.1107/S1600536812001833
_journal_coeditor_code     HB6600
_publ_contact_author_name     'Dr. Ya Wu'
_publ_contact_author_address
;
 Pharmacy College,
 Henan College of Traditional Chinese Medicine,
 Zhengzhou
 450008
 People's Republic of China
;
_publ_contact_author_email     'wuya0723@126.com'
_publ_contact_author_fax     '86 371 65962746'
_publ_contact_author_phone     '86 371 65962746'
_publ_section_title
;
Ethyl <i>ent</i>-15\a-[(2-methoxybenzyloxy)methyl]-16-oxobeyeran-20-oate
;
loop_
    _publ_author_name
    _publ_author_footnote
    _publ_author_address
    'Ya Wu' ?
;
 Pharmacy College
 Henan University of Traditional Chinese Medicine
 Zhengzhou 450008
 People's Republic of China
;
    'Xia Wang' ?
;
 Pharmacy College
 Henan University of Traditional Chinese Medicine
 Zhengzhou 450008
 People's Republic of China
;
    'Jian-hong Gong' ?
;
 Pharmacy College
 Henan University of Traditional Chinese Medicine
 Zhengzhou 450008
 People's Republic of China
;
    'Chang-yong Wei' ?
;
 Department of Chemistry,
 New Drug Research & Development Center,
 Zhengzhou University
 Zhengzhou 450052
 People's Republic of China
;
    'Jing-chao Tao' ?
;
 Department of Chemistry,
 New Drug Research & Development Center,
 Zhengzhou University
 Zhengzhou 450052
 People's Republic of China
;
data_I
_audit_creation_method     SHELXL-97
_chemical_name_systematic
;
Ethyl <i>ent</i>-15\a-[(2-methoxybenzyloxy)methyl]-16-oxobeyeran-20-oate
;
_chemical_name_common     ?
_chemical_formula_moiety     'C31 H44 O5'
_chemical_formula_sum     'C31 H44 O5'
_chemical_formula_iupac     'C31 H44 O5'
_chemical_formula_weight     496.66
_chemical_melting_point     ?
_symmetry_cell_setting     orthorhombic
_symmetry_space_group_name_H-M     'P 21 21 21'
loop_
    _symmetry_equiv_pos_as_xyz
    'x, y, z'
    '-x+1/2, -y, z+1/2'
    '-x, y+1/2, -z+1/2'
    'x+1/2, -y+1/2, -z'
_cell_length_a     8.7047(17)
_cell_length_b     10.749(2)
_cell_length_c     29.653(6)
_cell_angle_alpha     90.00
_cell_angle_beta     90.00
_cell_angle_gamma     90.00
_cell_volume     2774.5(9)
_cell_formula_units_Z     4
_cell_measurement_reflns_used     398
_cell_measurement_theta_min     2.0
_cell_measurement_theta_max     25.1
_cell_measurement_temperature     293(2)
_exptl_crystal_description     prism
_exptl_crystal_colour     Colorless
_exptl_crystal_size_max     0.20
_exptl_crystal_size_mid     0.18
_exptl_crystal_size_min     0.17
_exptl_crystal_density_diffrn     1.189
_exptl_crystal_density_meas     ?
_exptl_crystal_density_method     'not measured'
_exptl_crystal_F_000     1080
_exptl_absorpt_coefficient_mu     0.079
_exptl_absorpt_correction_type     multi-scan
_exptl_absorpt_process_details     '(RAXIS; Rigaku, 2004)'
_exptl_absorpt_correction_T_min     0.9844
_exptl_absorpt_correction_T_max     0.9867
_exptl_special_details     ?
_diffrn_ambient_temperature     293(2)
_diffrn_radiation_type     MoK\a
_diffrn_radiation_wavelength     0.71073
_diffrn_radiation_source     'fine-focus sealed tube'
_diffrn_radiation_monochromator     graphite
_diffrn_measurement_device_type     'Rgaku R-AXIS-IV'
_diffrn_measurement_method     'Oscillation  frames'
_diffrn_detector_area_resol_mean     0
_diffrn_reflns_number     8377
_diffrn_reflns_av_R_equivalents     0.1016
_diffrn_reflns_av_sigmaI/netI     0.0767
_diffrn_reflns_theta_min     2.02
_diffrn_reflns_theta_max     25.50
_diffrn_reflns_theta_full     25.50
_diffrn_measured_fraction_theta_max     0.974
_diffrn_measured_fraction_theta_full     0.974
_diffrn_reflns_limit_h_min     -10
_diffrn_reflns_limit_h_max     10
_diffrn_reflns_limit_k_min     -13
_diffrn_reflns_limit_k_max     0
_diffrn_reflns_limit_l_min     -35
_diffrn_reflns_limit_l_max     35
_diffrn_standards_number     0
_diffrn_standards_interval_count     0
_diffrn_standards_interval_time     0
_diffrn_standards_decay_%     0
_refine_special_details
;
Refinement of <i>F</i>^2^ against ALL reflections. The weighted <i>R</i>-factor
<i>wR</i> and goodness of fit <i>S</i> are based on <i>F</i>^2^, conventional
<i>R</i>-factors <i>R</i> are based on <i>F</i>, with <i>F</i> set to zero for
negative <i>F</i>^2^. The threshold expression of <i>F</i>^2^ >
\s(<i>F</i>^2^) is used only for calculating <i>R</i>-factors(gt) <i>etc</i>.
and is not relevant to the choice of reflections for refinement.
<i>R</i>-factors based on <i>F</i>^2^ are statistically about twice as large
as those based on <i>F</i>, and <i>R</i>- factors based on ALL data will be
even larger.
;
_reflns_number_total     2876
_reflns_number_gt     2419
_reflns_threshold_expression     I>2\s(I)
_refine_ls_structure_factor_coef     Fsqd
_refine_ls_matrix_type     full
_refine_ls_R_factor_all     0.0837
_refine_ls_R_factor_gt     0.0652
_refine_ls_wR_factor_gt     0.1613
_refine_ls_wR_factor_ref     0.1717
_refine_ls_goodness_of_fit_ref     1.081
_refine_ls_restrained_S_all     1.081
_refine_ls_number_reflns     2876
_refine_ls_number_parameters     326
_refine_ls_number_restraints     0
_refine_ls_hydrogen_treatment     constr
_refine_ls_weighting_scheme     calc
_refine_ls_weighting_details
         'calc w=1/[\s^2^(Fo^2^)+(0.0776P)^2^+0.8183P] where P=(Fo^2^+2Fc^2^)/3'
_atom_sites_solution_hydrogens     geom
_atom_sites_solution_primary     direct
_atom_sites_solution_secondary     difmap
_refine_ls_shift/su_max     0.000
_refine_ls_shift/su_mean     0.000
_refine_diff_density_max     0.209
_refine_diff_density_min     -0.193
_refine_ls_extinction_method     'SHELXL97 (Sheldrick, 2008)'
_refine_ls_extinction_coef     0.023(3)
_refine_ls_extinction_expression
                                  'Fc^*^=kFc[1+0.001xFc^2^\l^3^/sin(2\q)]^-1/4^'
_refine_ls_abs_structure_details     none
loop_
    _atom_type_symbol
    _atom_type_description
    _atom_type_scat_dispersion_real
    _atom_type_scat_dispersion_imag
    _atom_type_scat_source
    'C' 'C' 0.0033 0.0000
                         'International Tables Vol C Tables 4.2.6.8 and 6.1.1.4'
    'H' 'H' 0.0000 0.0000
                         'International Tables Vol C Tables 4.2.6.8 and 6.1.1.4'
    'O' 'O' 0.0106 0.0000
                         'International Tables Vol C Tables 4.2.6.8 and 6.1.1.4'
_computing_data_collection     'RAXIS (Rigaku, 2004)'
_computing_cell_refinement     'RAXIS (Rigaku, 2004)'
_computing_data_reduction     'RAXIS (Rigaku, 2004)'
_computing_structure_solution     'SHELXS97 (Sheldrick, 2008)'
_computing_structure_refinement     'SHELXL97 (Sheldrick, 2008)'
_computing_molecular_graphics     'SHELXTL (Sheldrick, 2008)'
_computing_publication_material     'SHELXL97 (Sheldrick, 2008)'
loop_
    _atom_site_type_symbol
    _atom_site_label
    _atom_site_fract_x
    _atom_site_fract_y
    _atom_site_fract_z
    _atom_site_U_iso_or_equiv
    _atom_site_adp_type
    _atom_site_calc_flag
    _atom_site_refinement_flags
    _atom_site_occupancy
    _atom_site_symmetry_multiplicity
    _atom_site_disorder_assembly
    _atom_site_disorder_group
    C C1 0.6951(6) 1.1089(5) -0.18318(14) 0.0701(13) Uani d . 1 1 . .
    H H1A 0.6694 1.0227 -0.1892 0.084 Uiso calc R 1 1 . .
    H H1B 0.5999 1.1531 -0.1775 0.084 Uiso calc R 1 1 . .
    C C2 0.7708(7) 1.1638(5) -0.22472(15) 0.0803(16) Uani d . 1 1 . .
    H H2A 0.7039 1.1526 -0.2506 0.096 Uiso calc R 1 1 . .
    H H2B 0.7862 1.2523 -0.2203 0.096 Uiso calc R 1 1 . .
    C C3 0.9233(7) 1.1021(6) -0.23378(15) 0.0860(17) Uani d . 1 1 . .
    H H3A 0.9714 1.1433 -0.2592 0.103 Uiso calc R 1 1 . .
    H H3B 0.9047 1.0164 -0.2424 0.103 Uiso calc R 1 1 . .
    C C4 1.0369(6) 1.1032(4) -0.19387(14) 0.0654(13) Uani d . 1 1 . .
    C C5 0.9523(6) 1.0518(4) -0.15150(13) 0.0550(11) Uani d . 1 1 . .
    H H5A 0.9242 0.9668 -0.1601 0.066 Uiso calc R 1 1 . .
    C C6 1.0479(5) 1.0346(4) -0.10860(13) 0.0571(11) Uani d . 1 1 . .
    H H6A 1.1468 0.9987 -0.1163 0.068 Uiso calc R 1 1 . .
    H H6B 1.0657 1.1148 -0.0946 0.068 Uiso calc R 1 1 . .
    C C7 0.9642(5) 0.9495(4) -0.07574(13) 0.0535(10) Uani d . 1 1 . .
    H H7A 0.9506 0.8687 -0.0898 0.064 Uiso calc R 1 1 . .
    H H7B 1.0278 0.9380 -0.0492 0.064 Uiso calc R 1 1 . .
    C C8 0.8081(5) 0.9983(3) -0.06108(12) 0.0455(9) Uani d . 1 1 . .
    C C9 0.7129(5) 1.0364(4) -0.10343(13) 0.0520(10) Uani d . 1 1 . .
    H H9A 0.6891 0.9574 -0.1183 0.062 Uiso calc R 1 1 . .
    C C10 0.7951(5) 1.1146(4) -0.14039(12) 0.0524(10) Uani d . 1 1 . .
    C C11 0.5552(6) 1.0883(5) -0.08938(16) 0.0675(12) Uani d . 1 1 . .
    H H11A 0.5689 1.1719 -0.0778 0.081 Uiso calc R 1 1 . .
    H H11B 0.4902 1.0935 -0.1159 0.081 Uiso calc R 1 1 . .
    C C12 0.4735(6) 1.0101(6) -0.05366(19) 0.0787(15) Uani d . 1 1 . .
    H H12A 0.4295 0.9371 -0.0679 0.094 Uiso calc R 1 1 . .
    H H12B 0.3900 1.0583 -0.0409 0.094 Uiso calc R 1 1 . .
    C C13 0.5823(5) 0.9684(5) -0.01536(16) 0.0644(12) Uani d . 1 1 . .
    C C14 0.7142(5) 0.8984(4) -0.03641(15) 0.0609(11) Uani d . 1 1 . .
    H H14A 0.6770 0.8361 -0.0574 0.073 Uiso calc R 1 1 . .
    H H14B 0.7758 0.8578 -0.0135 0.073 Uiso calc R 1 1 . .
    C C15 0.8105(5) 1.1029(3) -0.02504(12) 0.0477(9) Uani d . 1 1 . .
    H H15A 0.8071 1.1837 -0.0403 0.057 Uiso calc R 1 1 . .
    C C16 0.6624(5) 1.0851(4) 0.00128(14) 0.0560(11) Uani d . 1 1 . .
    C C17 0.4945(7) 0.9018(7) 0.0217(2) 0.102(2) Uani d . 1 1 . .
    H H17A 0.5646 0.8766 0.0450 0.153 Uiso calc R 1 1 . .
    H H17B 0.4446 0.8297 0.0094 0.153 Uiso calc R 1 1 . .
    H H17C 0.4188 0.9569 0.0342 0.153 Uiso calc R 1 1 . .
    C C18 0.8167(6) 1.2505(4) -0.12605(14) 0.0586(11) Uani d . 1 1 . .
    H H18A 0.7184 1.2867 -0.1195 0.088 Uiso calc R 1 1 . .
    H H18B 0.8648 1.2960 -0.1501 0.088 Uiso calc R 1 1 . .
    H H18C 0.8804 1.2539 -0.0997 0.088 Uiso calc R 1 1 . .
    C C19 1.1743(7) 1.0177(5) -0.20565(17) 0.0872(17) Uani d . 1 1 . .
    H H19A 1.2266 1.0499 -0.2317 0.131 Uiso calc R 1 1 . .
    H H19B 1.1375 0.9353 -0.2120 0.131 Uiso calc R 1 1 . .
    H H19C 1.2441 1.0148 -0.1806 0.131 Uiso calc R 1 1 . .
    C C20 1.1039(7) 1.2327(5) -0.18884(16) 0.0714(14) Uani d . 1 1 . .
    C C21 1.2797(9) 1.3612(6) -0.1511(2) 0.104(2) Uani d . 1 1 . .
    H H21A 1.3269 1.3646 -0.1215 0.125 Uiso calc R 1 1 . .
    H H21B 1.2007 1.4248 -0.1523 0.125 Uiso calc R 1 1 . .
    C C22 1.3986(7) 1.3888(7) -0.1861(3) 0.107(2) Uani d . 1 1 . .
    H H22A 1.4410 1.4700 -0.1808 0.160 Uiso calc R 1 1 . .
    H H22B 1.3523 1.3865 -0.2154 0.160 Uiso calc R 1 1 . .
    H H22C 1.4789 1.3278 -0.1844 0.160 Uiso calc R 1 1 . .
    C C23 0.9449(5) 1.1021(4) 0.00794(13) 0.0568(11) Uani d . 1 1 . .
    H H23A 1.0414 1.1025 -0.0084 0.068 Uiso calc R 1 1 . .
    H H23B 0.9413 1.1755 0.0269 0.068 Uiso calc R 1 1 . .
    C C24 1.0648(5) 0.9751(5) 0.06169(15) 0.0675(13) Uani d . 1 1 . .
    H H24A 1.0982 1.0544 0.0739 0.081 Uiso calc R 1 1 . .
    H H24B 1.1475 0.9418 0.0434 0.081 Uiso calc R 1 1 . .
    C C25 1.0298(5) 0.8865(4) 0.09980(13) 0.0531(10) Uani d . 1 1 . .
    C C26 1.1467(6) 0.8589(4) 0.12974(14) 0.0591(11) Uani d . 1 1 . .
    C C27 1.1178(8) 0.7817(5) 0.16676(16) 0.0742(15) Uani d . 1 1 . .
    H H27A 1.1955 0.7641 0.1873 0.089 Uiso calc R 1 1 . .
    C C28 0.9741(8) 0.7323(5) 0.17255(18) 0.0797(16) Uani d . 1 1 . .
    H H28A 0.9548 0.6803 0.1970 0.096 Uiso calc R 1 1 . .
    C C29 0.8599(7) 0.7585(5) 0.14303(18) 0.0794(15) Uani d . 1 1 . .
    H H29A 0.7626 0.7245 0.1471 0.095 Uiso calc R 1 1 . .
    C C30 0.8885(6) 0.8363(4) 0.10678(15) 0.0628(12) Uani d . 1 1 . .
    H H30A 0.8094 0.8545 0.0868 0.075 Uiso calc R 1 1 . .
    C C31 1.4097(7) 0.8958(7) 0.1493(2) 0.107(2) Uani d . 1 1 . .
    H H31A 1.4990 0.9357 0.1370 0.160 Uiso calc R 1 1 . .
    H H31B 1.4302 0.8088 0.1535 0.160 Uiso calc R 1 1 . .
    H H31C 1.3848 0.9328 0.1779 0.160 Uiso calc R 1 1 . .
    O O1 1.0710(5) 1.3189(4) -0.21179(17) 0.1141(16) Uani d . 1 1 . .
    O O2 1.2094(5) 1.2413(3) -0.15713(12) 0.0875(11) Uani d . 1 1 . .
    O O3 0.6178(5) 1.1533(4) 0.03115(11) 0.0841(11) Uani d . 1 1 . .
    O O4 0.9339(3) 0.9930(3) 0.03482(9) 0.0578(8) Uani d . 1 1 . .
    O O5 1.2847(4) 0.9107(4) 0.11943(11) 0.0820(11) Uani d . 1 1 . .
loop_
    _atom_site_aniso_label
    _atom_site_aniso_U_11
    _atom_site_aniso_U_22
    _atom_site_aniso_U_33
    _atom_site_aniso_U_12
    _atom_site_aniso_U_13
    _atom_site_aniso_U_23
    C1 0.095(3) 0.067(3) 0.048(2) 0.006(3) -0.029(2) 0.004(2)
    C2 0.110(4) 0.087(3) 0.045(2) 0.020(3) -0.023(3) 0.003(2)
    C3 0.130(5) 0.091(4) 0.037(2) 0.012(4) -0.007(3) -0.002(2)
    C4 0.097(3) 0.060(3) 0.040(2) 0.017(3) 0.003(2) 0.001(2)
    C5 0.081(3) 0.046(2) 0.038(2) 0.009(2) 0.000(2) -0.0034(17)
    C6 0.068(3) 0.061(2) 0.042(2) 0.014(2) 0.001(2) 0.005(2)
    C7 0.067(3) 0.048(2) 0.045(2) 0.010(2) -0.011(2) 0.0031(18)
    C8 0.061(2) 0.0369(18) 0.0387(19) -0.0005(19) -0.0095(18) 0.0003(15)
    C9 0.064(2) 0.045(2) 0.047(2) 0.001(2) -0.015(2) -0.0057(17)
    C10 0.077(3) 0.044(2) 0.0363(19) 0.004(2) -0.014(2) -0.0018(16)
    C11 0.063(3) 0.077(3) 0.062(3) 0.002(3) -0.018(2) 0.009(2)
    C12 0.063(3) 0.096(4) 0.077(3) -0.006(3) -0.012(3) 0.008(3)
    C13 0.057(3) 0.071(3) 0.065(3) -0.008(2) -0.008(2) 0.014(2)
    C14 0.079(3) 0.048(2) 0.056(2) -0.011(2) -0.014(2) 0.006(2)
    C15 0.066(2) 0.0367(18) 0.0406(19) -0.001(2) -0.0022(19) 0.0032(16)
    C16 0.060(2) 0.063(3) 0.045(2) 0.012(2) -0.0022(19) 0.009(2)
    C17 0.076(3) 0.129(5) 0.100(4) -0.024(4) 0.000(3) 0.040(4)
    C18 0.081(3) 0.046(2) 0.049(2) 0.009(2) -0.001(2) 0.0032(18)
    C19 0.122(5) 0.081(3) 0.059(3) 0.032(3) 0.030(3) -0.003(3)
    C20 0.089(4) 0.068(3) 0.058(3) 0.014(3) 0.007(3) 0.016(2)
    C21 0.146(6) 0.072(3) 0.093(4) -0.019(4) -0.001(4) -0.007(3)
    C22 0.094(4) 0.090(4) 0.137(6) 0.006(4) -0.010(4) -0.002(4)
    C23 0.071(3) 0.054(2) 0.045(2) -0.021(2) -0.002(2) 0.0006(19)
    C24 0.063(3) 0.090(3) 0.050(2) -0.013(3) -0.012(2) 0.015(2)
    C25 0.064(3) 0.055(2) 0.040(2) 0.002(2) 0.000(2) 0.0003(18)
    C26 0.071(3) 0.065(3) 0.041(2) 0.008(2) -0.003(2) -0.006(2)
    C27 0.112(4) 0.064(3) 0.047(2) 0.023(3) -0.010(3) -0.001(2)
    C28 0.110(4) 0.071(3) 0.058(3) 0.013(3) 0.019(3) 0.016(3)
    C29 0.093(4) 0.068(3) 0.078(3) 0.001(3) 0.024(3) 0.013(3)
    C30 0.071(3) 0.062(2) 0.055(2) -0.002(2) 0.004(2) 0.007(2)
    C31 0.097(4) 0.124(5) 0.099(4) 0.009(4) -0.051(4) -0.005(4)
    O1 0.114(3) 0.094(3) 0.134(4) -0.007(3) -0.024(3) 0.064(3)
    O2 0.128(3) 0.067(2) 0.067(2) 0.001(2) -0.009(2) 0.0072(17)
    O3 0.099(3) 0.095(2) 0.0579(19) 0.024(2) 0.0141(19) -0.0073(19)
    O4 0.0654(17) 0.0623(17) 0.0456(15) -0.0147(15) -0.0147(13) 0.0140(13)
    O5 0.072(2) 0.115(3) 0.0582(19) -0.008(2) -0.0214(17) 0.011(2)
_geom_special_details
;
All e.s.d.'s (except the e.s.d. in the dihedral angle between two l.s. planes)
are estimated using the full covariance matrix. The cell e.s.d.'s are taken
into account individually in the estimation of e.s.d.'s in distances, angles
and torsion angles; correlations between e.s.d.'s in cell parameters are only
used when they are defined by crystal symmetry. An approximate (isotropic)
treatment of cell e.s.d.'s is used for estimating e.s.d.'s involving l.s.
planes.
;
loop_
    _geom_bond_atom_site_label_1
    _geom_bond_atom_site_label_2
    _geom_bond_site_symmetry_2
    _geom_bond_distance
    _geom_bond_publ_flag
    C1 C2 . 1.516(7) ?
    C1 C10 . 1.540(5) ?
    C1 H1A . 0.9700 ?
    C1 H1B . 0.9700 ?
    C2 C3 . 1.508(7) ?
    C2 H2A . 0.9700 ?
    C2 H2B . 0.9700 ?
    C3 C4 . 1.542(7) ?
    C3 H3A . 0.9700 ?
    C3 H3B . 0.9700 ?
    C4 C20 . 1.517(8) ?
    C4 C19 . 1.549(7) ?
    C4 C5 . 1.558(6) ?
    C5 C6 . 1.531(6) ?
    C5 C10 . 1.560(6) ?
    C5 H5A . 0.9800 ?
    C6 C7 . 1.522(6) ?
    C6 H6A . 0.9700 ?
    C6 H6B . 0.9700 ?
    C7 C8 . 1.520(6) ?
    C7 H7A . 0.9700 ?
    C7 H7B . 0.9700 ?
    C8 C14 . 1.534(6) ?
    C8 C15 . 1.552(5) ?
    C8 C9 . 1.560(5) ?
    C9 C11 . 1.538(7) ?
    C9 C10 . 1.556(6) ?
    C9 H9A . 0.9800 ?
    C10 C18 . 1.533(6) ?
    C11 C12 . 1.527(7) ?
    C11 H11A . 0.9700 ?
    C11 H11B . 0.9700 ?
    C12 C13 . 1.545(7) ?
    C12 H12A . 0.9700 ?
    C12 H12B . 0.9700 ?
    C13 C14 . 1.508(7) ?
    C13 C16 . 1.518(7) ?
    C13 C17 . 1.518(7) ?
    C14 H14A . 0.9700 ?
    C14 H14B . 0.9700 ?
    C15 C16 . 1.519(6) ?
    C15 C23 . 1.525(6) ?
    C15 H15A . 0.9800 ?
    C16 O3 . 1.213(5) ?
    C17 H17A . 0.9600 ?
    C17 H17B . 0.9600 ?
    C17 H17C . 0.9600 ?
    C18 H18A . 0.9600 ?
    C18 H18B . 0.9600 ?
    C18 H18C . 0.9600 ?
    C19 H19A . 0.9600 ?
    C19 H19B . 0.9600 ?
    C19 H19C . 0.9600 ?
    C20 O1 . 1.184(6) ?
    C20 O2 . 1.317(6) ?
    C21 O2 . 1.438(7) ?
    C21 C22 . 1.495(9) ?
    C21 H21A . 0.9700 ?
    C21 H21B . 0.9700 ?
    C22 H22A . 0.9600 ?
    C22 H22B . 0.9600 ?
    C22 H22C . 0.9600 ?
    C23 O4 . 1.422(5) ?
    C23 H23A . 0.9700 ?
    C23 H23B . 0.9700 ?
    C24 O4 . 1.403(5) ?
    C24 C25 . 1.509(6) ?
    C24 H24A . 0.9700 ?
    C24 H24B . 0.9700 ?
    C25 C30 . 1.359(6) ?
    C25 C26 . 1.382(6) ?
    C26 O5 . 1.359(6) ?
    C26 C27 . 1.398(7) ?
    C27 C28 . 1.369(8) ?
    C27 H27A . 0.9300 ?
    C28 C29 . 1.354(8) ?
    C28 H28A . 0.9300 ?
    C29 C30 . 1.384(7) ?
    C29 H29A . 0.9300 ?
    C30 H30A . 0.9300 ?
    C31 O5 . 1.413(6) ?
    C31 H31A . 0.9600 ?
    C31 H31B . 0.9600 ?
    C31 H31C . 0.9600 ?
loop_
    _geom_angle_atom_site_label_1
    _geom_angle_atom_site_label_2
    _geom_angle_atom_site_label_3
    _geom_angle_site_symmetry_1
    _geom_angle_site_symmetry_3
    _geom_angle
    _geom_angle_publ_flag
    C2 C1 C10 . . 114.1(4) ?
    C2 C1 H1A . . 108.7 ?
    C10 C1 H1A . . 108.7 ?
    C2 C1 H1B . . 108.7 ?
    C10 C1 H1B . . 108.7 ?
    H1A C1 H1B . . 107.6 ?
    C3 C2 C1 . . 110.9(4) ?
    C3 C2 H2A . . 109.5 ?
    C1 C2 H2A . . 109.5 ?
    C3 C2 H2B . . 109.5 ?
    C1 C2 H2B . . 109.5 ?
    H2A C2 H2B . . 108.1 ?
    C2 C3 C4 . . 115.1(4) ?
    C2 C3 H3A . . 108.5 ?
    C4 C3 H3A . . 108.5 ?
    C2 C3 H3B . . 108.5 ?
    C4 C3 H3B . . 108.5 ?
    H3A C3 H3B . . 107.5 ?
    C20 C4 C3 . . 109.2(4) ?
    C20 C4 C19 . . 105.7(5) ?
    C3 C4 C19 . . 108.5(4) ?
    C20 C4 C5 . . 115.3(4) ?
    C3 C4 C5 . . 108.2(4) ?
    C19 C4 C5 . . 109.7(4) ?
    C6 C5 C4 . . 117.1(4) ?
    C6 C5 C10 . . 110.7(3) ?
    C4 C5 C10 . . 115.6(3) ?
    C6 C5 H5A . . 103.8 ?
    C4 C5 H5A . . 103.8 ?
    C10 C5 H5A . . 103.8 ?
    C7 C6 C5 . . 110.2(4) ?
    C7 C6 H6A . . 109.6 ?
    C5 C6 H6A . . 109.6 ?
    C7 C6 H6B . . 109.6 ?
    C5 C6 H6B . . 109.6 ?
    H6A C6 H6B . . 108.1 ?
    C8 C7 C6 . . 113.8(3) ?
    C8 C7 H7A . . 108.8 ?
    C6 C7 H7A . . 108.8 ?
    C8 C7 H7B . . 108.8 ?
    C6 C7 H7B . . 108.8 ?
    H7A C7 H7B . . 107.7 ?
    C7 C8 C14 . . 111.8(3) ?
    C7 C8 C15 . . 115.8(3) ?
    C14 C8 C15 . . 100.7(3) ?
    C7 C8 C9 . . 109.6(3) ?
    C14 C8 C9 . . 106.6(3) ?
    C15 C8 C9 . . 111.8(3) ?
    C11 C9 C10 . . 113.9(3) ?
    C11 C9 C8 . . 110.6(3) ?
    C10 C9 C8 . . 117.7(3) ?
    C11 C9 H9A . . 104.3 ?
    C10 C9 H9A . . 104.3 ?
    C8 C9 H9A . . 104.3 ?
    C18 C10 C1 . . 109.6(3) ?
    C18 C10 C9 . . 112.1(3) ?
    C1 C10 C9 . . 107.4(3) ?
    C18 C10 C5 . . 111.3(4) ?
    C1 C10 C5 . . 107.7(3) ?
    C9 C10 C5 . . 108.6(3) ?
    C12 C11 C9 . . 113.8(4) ?
    C12 C11 H11A . . 108.8 ?
    C9 C11 H11A . . 108.8 ?
    C12 C11 H11B . . 108.8 ?
    C9 C11 H11B . . 108.8 ?
    H11A C11 H11B . . 107.7 ?
    C11 C12 C13 . . 112.6(4) ?
    C11 C12 H12A . . 109.1 ?
    C13 C12 H12A . . 109.1 ?
    C11 C12 H12B . . 109.1 ?
    C13 C12 H12B . . 109.1 ?
    H12A C12 H12B . . 107.8 ?
    C14 C13 C16 . . 101.3(3) ?
    C14 C13 C17 . . 116.6(4) ?
    C16 C13 C17 . . 112.7(4) ?
    C14 C13 C12 . . 107.9(4) ?
    C16 C13 C12 . . 106.3(4) ?
    C17 C13 C12 . . 111.2(4) ?
    C13 C14 C8 . . 104.7(3) ?
    C13 C14 H14A . . 110.8 ?
    C8 C14 H14A . . 110.8 ?
    C13 C14 H14B . . 110.8 ?
    C8 C14 H14B . . 110.8 ?
    H14A C14 H14B . . 108.9 ?
    C16 C15 C23 . . 108.7(3) ?
    C16 C15 C8 . . 104.5(3) ?
    C23 C15 C8 . . 116.6(3) ?
    C16 C15 H15A . . 108.9 ?
    C23 C15 H15A . . 108.9 ?
    C8 C15 H15A . . 108.9 ?
    O3 C16 C13 . . 126.1(4) ?
    O3 C16 C15 . . 124.8(4) ?
    C13 C16 C15 . . 109.1(4) ?
    C13 C17 H17A . . 109.5 ?
    C13 C17 H17B . . 109.5 ?
    H17A C17 H17B . . 109.5 ?
    C13 C17 H17C . . 109.5 ?
    H17A C17 H17C . . 109.5 ?
    H17B C17 H17C . . 109.5 ?
    C10 C18 H18A . . 109.5 ?
    C10 C18 H18B . . 109.5 ?
    H18A C18 H18B . . 109.5 ?
    C10 C18 H18C . . 109.5 ?
    H18A C18 H18C . . 109.5 ?
    H18B C18 H18C . . 109.5 ?
    C4 C19 H19A . . 109.5 ?
    C4 C19 H19B . . 109.5 ?
    H19A C19 H19B . . 109.5 ?
    C4 C19 H19C . . 109.5 ?
    H19A C19 H19C . . 109.5 ?
    H19B C19 H19C . . 109.5 ?
    O1 C20 O2 . . 121.6(5) ?
    O1 C20 C4 . . 124.6(5) ?
    O2 C20 C4 . . 113.7(4) ?
    O2 C21 C22 . . 112.8(6) ?
    O2 C21 H21A . . 109.0 ?
    C22 C21 H21A . . 109.0 ?
    O2 C21 H21B . . 109.0 ?
    C22 C21 H21B . . 109.0 ?
    H21A C21 H21B . . 107.8 ?
    C21 C22 H22A . . 109.5 ?
    C21 C22 H22B . . 109.5 ?
    H22A C22 H22B . . 109.5 ?
    C21 C22 H22C . . 109.5 ?
    H22A C22 H22C . . 109.5 ?
    H22B C22 H22C . . 109.5 ?
    O4 C23 C15 . . 108.2(3) ?
    O4 C23 H23A . . 110.1 ?
    C15 C23 H23A . . 110.1 ?
    O4 C23 H23B . . 110.1 ?
    C15 C23 H23B . . 110.1 ?
    H23A C23 H23B . . 108.4 ?
    O4 C24 C25 . . 110.3(4) ?
    O4 C24 H24A . . 109.6 ?
    C25 C24 H24A . . 109.6 ?
    O4 C24 H24B . . 109.6 ?
    C25 C24 H24B . . 109.6 ?
    H24A C24 H24B . . 108.1 ?
    C30 C25 C26 . . 118.9(4) ?
    C30 C25 C24 . . 123.2(4) ?
    C26 C25 C24 . . 117.9(4) ?
    O5 C26 C25 . . 114.7(4) ?
    O5 C26 C27 . . 125.3(5) ?
    C25 C26 C27 . . 119.9(5) ?
    C28 C27 C26 . . 119.5(5) ?
    C28 C27 H27A . . 120.2 ?
    C26 C27 H27A . . 120.2 ?
    C29 C28 C27 . . 120.6(5) ?
    C29 C28 H28A . . 119.7 ?
    C27 C28 H28A . . 119.7 ?
    C28 C29 C30 . . 119.7(5) ?
    C28 C29 H29A . . 120.2 ?
    C30 C29 H29A . . 120.2 ?
    C25 C30 C29 . . 121.4(5) ?
    C25 C30 H30A . . 119.3 ?
    C29 C30 H30A . . 119.3 ?
    O5 C31 H31A . . 109.5 ?
    O5 C31 H31B . . 109.5 ?
    H31A C31 H31B . . 109.5 ?
    O5 C31 H31C . . 109.5 ?
    H31A C31 H31C . . 109.5 ?
    H31B C31 H31C . . 109.5 ?
    C20 O2 C21 . . 116.6(4) ?
    C24 O4 C23 . . 112.1(3) ?
    C26 O5 C31 . . 119.5(4) ?
