# Supplementary material for: Ethyl ent-15α-[(2-meth­oxy­benz­yloxy)meth­yl]-16-oxobeyeran-20-oate
Source: Acta Crystallogr Sect E Struct Rep Online. 2012 Jan 21;68(Pt 2):o495. doi: 10.1107/S1600536812001833 (PMC3275241; doi:10.1107/S1600536812001833)
Supplement: Supplementary file 2 [file e-68-0o495-Isup2.hkl]

# 
# h,k,l, Fc-squared, Fo-squared, sigma(Fo-squared) and status flag 
# 
data_I
_shelx_title ' A in P2(1)2(1)2(1)' 
_shelx_refln_list_code          4 
_shelx_F_calc_maximum      163.85 
_exptl_crystal_F_000      1080.00 
_reflns_d_resolution_high  0.8255 
 
loop_ 
 _symmetry_equiv_pos_as_xyz 
 'x, y, z' 
 '-x+1/2, -y, z+1/2' 
 '-x, y+1/2, -z+1/2' 
 'x+1/2, -y+1/2, -z' 
 
_cell_length_a     8.7047 
_cell_length_b    10.7489 
_cell_length_c    29.6525 
_cell_angle_alpha  90.000 
_cell_angle_beta   90.000 
_cell_angle_gamma  90.000 
 
_shelx_F_squared_multiplier     1.000 
 
loop_ 
 _refln_index_h 
 _refln_index_k 
 _refln_index_l 
 _refln_F_squared_calc 
 _refln_F_squared_meas 
 _refln_F_squared_sigma 
 _refln_observed_status 
   2   0   0     2470.54     2314.08      9.87 o 
   4   0   0      109.24      126.37      4.42 o 
   6   0   0      170.79      185.52      9.33 o 
   8   0   0      420.71      377.67     11.55 o 
   1   1   0    18770.88    17454.61     16.50 o 
   2   1   0     1824.77     1711.25    393.97 o 
   3   1   0      105.29       92.56      1.84 o 
   4   1   0      803.69      747.23      7.70 o 
   5   1   0      119.98      122.09     16.81 o 
   6   1   0       10.98       12.73      2.45 o 
   7   1   0        2.14        1.94      1.72 o 
   8   1   0        2.02        6.06      2.16 o 
   9   1   0      121.80      125.01      5.17 o 
   0   2   0    11614.58    11605.41     36.57 o 
   1   2   0     1157.70      976.53     28.26 o 
   2   2   0     4845.95     4925.76    108.71 o 
   3   2   0      154.87      175.11      7.86 o 
   4   2   0     1227.65     1311.24     32.81 o 
   5   2   0      638.32      663.71     29.83 o 
   6   2   0       27.50       25.49      3.92 o 
   7   2   0      373.21      359.78      8.48 o 
   8   2   0      282.21      242.66      7.00 o 
   9   2   0       22.60       24.67      5.27 o 
  10   2   0        6.14        6.01      2.55 o 
   1   3   0     3118.84     2889.73    132.95 o 
   2   3   0      277.73      235.68     62.64 o 
   3   3   0        2.06        2.94      4.41 o 
   4   3   0      132.55      129.81      2.21 o 
   5   3   0        0.83        4.90      3.19 o 
   6   3   0       14.59       16.17      3.19 o 
   7   3   0       15.37       14.21      4.17 o 
   8   3   0        7.74       16.17      5.88 o 
   9   3   0        2.13       20.34      9.31 o 
   0   4   0      799.40      797.49     28.03 o 
   1   4   0     2446.84     2492.29     62.42 o 
   2   4   0      107.16      105.66      3.64 o 
   3   4   0      133.83       59.16     69.45 o 
   4   4   0       48.92       55.90      4.41 o 
   5   4   0      286.69      250.06      7.86 o 
   7   4   0        4.29        6.86      5.39 o 
   8   4   0       14.45       19.36      5.15 o 
   9   4   0       10.85       29.16      7.60 o 
  10   4   0        0.69        4.41      3.68 o 
   1   5   0      863.44      913.54     10.65 o 
   2   5   0       65.14       71.22      1.54 o 
   3   5   0       48.35       67.29      8.21 o 
   4   5   0      435.50      476.25      8.61 o 
   5   5   0       17.06       18.87      5.64 o 
   6   5   0      205.41      193.87     20.61 o 
   7   5   0       31.35       21.08      6.86 o 
   8   5   0       17.92       18.63      7.35 o 
   0   6   0     1271.84     1294.23     10.68 o 
   1   6   0      131.32      135.78     12.27 o 
   2   6   0       63.96       71.92     11.77 o 
   3   6   0       49.00       50.92      1.41 o 
   4   6   0      171.69      164.65     15.21 o 
   5   6   0       26.39       21.57      5.15 o 
   6   6   0       60.37       64.23      7.11 o 
   7   6   0       27.62       27.94      4.17 o 
   8   6   0        4.36       17.64      7.11 o 
   9   6   0        4.29       17.64      8.82 o 
   1   7   0      605.01      657.20     11.33 o 
   2   7   0      144.69      148.90      4.78 o 
   3   7   0        6.34        3.92      1.16 o 
   4   7   0        8.80        5.34      3.17 o 
   5   7   0       14.50        8.82      6.37 o 
   6   7   0       69.38       89.48     11.28 o 
   7   7   0       78.61       71.59      5.88 o 
   0   8   0     2023.18     1976.42     79.91 o 
   1   8   0      408.83      429.60      5.16 o 
   2   8   0      187.70      177.98      5.89 o 
   3   8   0        2.47        5.61      5.02 o 
   4   8   0        1.39        0.49      1.96 o 
   5   8   0       22.34       12.25      4.90 o 
   6   8   0       11.62        0.98      7.84 o 
   7   8   0       17.97       16.17      9.07 o 
   1   9   0       10.97       10.36      3.24 o 
   2   9   0        0.20        6.13      3.70 o 
   3   9   0      173.44      146.15     13.19 o 
   4   9   0       10.13       14.94      3.05 o 
   5   9   0       12.17       16.42      4.41 o 
   7   9   0        0.99       11.03      9.80 o 
   0  10   0       46.56       19.85      9.31 o 
   1  10   0       30.73       36.18      5.71 o 
   3  10   0        6.65       10.63      4.41 o 
   4  10   0       15.50       22.89      5.15 o 
   5  10   0       15.21       15.19      6.86 o 
   1  11   0       85.59       78.59      6.25 o 
   2  11   0       59.49       68.21     11.40 o 
   3  11   0       13.76       15.13      3.55 o 
   4  11   0        6.64       16.62     12.87 o 
   5  11   0        4.81       10.29      6.98 o 
   0  12   0       15.39       18.13      6.86 o 
   1  12   0       12.81       24.65      5.45 o 
   2  12   0       13.39       17.07      5.23 o 
   3  12   0       22.40       19.28     11.15 o 
   4  12   0        8.27       10.37      3.48 o 
   1   0   1     1908.20     1867.59    119.49 o 
   2   0   1       22.47       20.19      7.72 o 
   3   0   1        7.87       14.28      1.84 o 
   4   0   1        1.26        5.15      2.21 o 
   5   0   1      128.48      147.23      4.29 o 
   6   0   1      283.01      262.93      7.25 o 
   7   0   1      186.14      174.58      6.53 o 
   8   0   1        0.00        6.99      5.88 o 
   9   0   1        1.29        4.33      1.86 o 
  10   0   1        0.94        4.66      2.95 o 
   0   1   1     1688.28     1586.90    119.33 o 
   1   1   1     2776.52      909.87    763.37 o 
   2   1   1     2386.83     2272.12     74.47 o 
   3   1   1     1456.73     1343.15     26.27 o 
   4   1   1      457.84      394.63      7.40 o 
   5   1   1       57.99       57.44      3.63 o 
   6   1   1        7.53        4.37      1.23 o 
   7   1   1       72.13       70.68      2.57 o 
   8   1   1      105.14       99.34     11.49 o 
   9   1   1       71.87       74.86      5.10 o 
  10   1   1        0.15        5.58      1.75 o 
   0   2   1    19646.08    18873.33    360.50 o 
   1   2   1    11338.40    10893.71    705.20 o 
   2   2   1       76.75       82.91      1.59 o 
   3   2   1      448.12      447.69      4.95 o 
   4   2   1      302.02      263.68     32.51 o 
   5   2   1        2.87        4.66      1.87 o 
   6   2   1       41.55       39.19      2.12 o 
   7   2   1      133.26      141.45     12.37 o 
   8   2   1       12.66       11.58      2.14 o 
   9   2   1        1.99        5.79      2.27 o 
  10   2   1        4.50        6.93      1.84 o 
   0   3   1       84.00       57.48     10.55 o 
   1   3   1      728.69      687.71     10.82 o 
   2   3   1      176.18      149.40      1.77 o 
   3   3   1      213.83      223.66      8.23 o 
   4   3   1      231.77      254.20      9.70 o 
   5   3   1       35.58       28.16      3.89 o 
   6   3   1       16.25       13.97      5.15 o 
   7   3   1       41.27       52.30      3.80 o 
   8   3   1       24.00       26.82      4.53 o 
   9   3   1       32.76       28.72      5.06 o 
  10   3   1        8.38        9.07      7.60 o 
   0   4   1     2750.98     2916.21    146.62 o 
   1   4   1      379.53      421.94      8.96 o 
   2   4   1      586.71      609.08     14.29 o 
   3   4   1     1073.33     1065.03     44.40 o 
   4   4   1      351.18      395.67     48.93 o 
   5   4   1       26.90       34.78      2.65 o 
   6   4   1        5.70        4.34      3.77 o 
   7   4   1       12.13       21.08      6.37 o 
   8   4   1      141.56      130.67      6.19 o 
   9   4   1        3.59       18.66     11.52 o 
  10   4   1        2.16        8.82      4.66 o 
   0   5   1       20.23       15.13      2.82 o 
   1   5   1      201.08      192.35      2.21 o 
   2   5   1      414.90      395.05     17.55 o 
   3   5   1      407.04      433.30     13.71 o 
   4   5   1       66.36       55.38      2.83 o 
   5   5   1       20.38       27.34      4.35 o 
   6   5   1       81.13       69.88      5.24 o 
   7   5   1       33.70       34.06      2.68 o 
   8   5   1        4.33       11.19     10.05 o 
   9   5   1        2.54       24.01      8.33 o 
   0   6   1        4.02        7.63      1.99 o 
   1   6   1      487.28      509.14      7.32 o 
   2   6   1       92.59       93.67      2.58 o 
   3   6   1      239.00      254.58      5.48 o 
   4   6   1       24.91       11.67      6.04 o 
   5   6   1       16.62       13.70      4.71 o 
   6   6   1       27.95       29.66      6.37 o 
   7   6   1       34.05       37.60      4.47 o 
   8   6   1        1.09        6.13      7.11 o 
   0   7   1      265.99      228.07     20.51 o 
   1   7   1       71.28       83.46      2.74 o 
   2   7   1        2.32        9.31      3.92 o 
   3   7   1      130.72      137.41      2.59 o 
   4   7   1       87.05       84.28      8.13 o 
   5   7   1       42.02       44.65     14.58 o 
   6   7   1        6.54        6.69      3.56 o 
   7   7   1       43.02       50.41      6.25 o 
   0   8   1       76.75       78.34      8.95 o 
   1   8   1      123.07      136.37      5.27 o 
   2   8   1      106.34      107.23      2.74 o 
   3   8   1      256.97      247.73      8.36 o 
   4   8   1       53.04       49.67      2.62 o 
   5   8   1       44.68       48.00      6.80 o 
   6   8   1        1.99       14.88      4.65 o 
   7   8   1       50.51       61.99      6.06 o 
   0   9   1        5.03        4.92      3.70 o 
   1   9   1       47.66       42.99      3.01 o 
   2   9   1      166.88      176.59      4.98 o 
   3   9   1       88.50       82.86      6.05 o 
   4   9   1       35.64       36.07      2.38 o 
   5   9   1        0.25        7.11      5.39 o 
   7   9   1       11.14       12.25     10.78 o 
   0  10   1      129.22      119.30     16.43 o 
   1  10   1        1.87       16.46      2.26 o 
   2  10   1       27.56       34.54      3.18 o 
   3  10   1       21.93       25.85      3.86 o 
   4  10   1        4.60        9.58      2.45 o 
   5  10   1        1.24       12.25     10.29 o 
   0  11   1        0.05        0.98      3.68 o 
   1  11   1        6.32       22.84     10.66 o 
   2  11   1        3.83       15.85      8.94 o 
   3  11   1       32.20       25.62      4.42 o 
   4  11   1       15.18       16.48      4.74 o 
   0  12   1        9.53        6.91      3.44 o 
   1  12   1        6.42       18.22      8.94 o 
   2  12   1       16.87       16.50      5.13 o 
   3  12   1       23.56       20.32      1.98 o 
   4  12   1       15.90       34.48     16.27 o 
   0  13   1       14.21       13.20      5.58 o 
   1   0   2     6465.44     6189.35    550.39 o 
   2   0   2     3359.76     3542.19    253.44 o 
   3   0   2     1517.03     1404.08     73.06 o 
   4   0   2       72.55       74.19      8.46 o 
   5   0   2       57.70       65.95      1.51 o 
   6   0   2       40.54       31.74      7.72 o 
   7   0   2      184.13      169.47      6.50 o 
   8   0   2       97.80       95.18      4.78 o 
   9   0   2       27.48       39.82      4.17 o 
  10   0   2        1.30        5.27      2.95 o 
   0   1   2     3173.12     3123.44    213.03 o 
   1   1   2    13563.58    12657.04   1193.61 o 
   2   1   2       34.77       27.05      1.20 o 
   3   1   2     2007.97     2068.08    150.83 o 
   4   1   2     1281.97     1296.68     19.04 o 
   5   1   2       32.17       32.46      1.47 o 
   6   1   2      267.12      281.61     29.53 o 
   7   1   2       65.99       59.70      3.61 o 
   8   1   2       85.57       79.85      4.22 o 
   9   1   2       23.64       26.67      2.67 o 
  10   1   2        0.83        4.79      2.34 o 
   0   2   2    26848.04    26983.95   2076.68 o 
   1   2   2     5143.20     5226.41     82.21 o 
   2   2   2     2066.84     1231.52    398.11 o 
   3   2   2       11.33        4.08      0.94 o 
   4   2   2      598.03      692.74     16.43 o 
   5   2   2      390.18      381.68      8.98 o 
   6   2   2      100.04       94.06      5.35 o 
   7   2   2       18.38       23.38      1.77 o 
   8   2   2      177.51      172.19      4.83 o 
   9   2   2        5.15        3.71      1.35 o 
  10   2   2        0.06        5.12      2.24 o 
   0   3   2    12906.36    14101.75    843.49 o 
   1   3   2     3598.17     3336.56    122.70 o 
   2   3   2      300.52      282.57     21.68 o 
   3   3   2     1541.87      429.32    589.92 o 
   4   3   2      352.16      341.56      9.35 o 
   5   3   2      105.91       96.35      4.26 o 
   6   3   2       96.10       90.91      9.32 o 
   7   3   2       14.78       12.81      2.67 o 
   8   3   2       20.15       24.59      5.27 o 
   9   3   2       34.17       18.34     14.71 o 
  10   3   2        0.55        3.70      4.57 o 
   0   4   2       99.32      109.21      3.02 o 
   1   4   2     1397.18     1260.04     66.14 o 
   2   4   2      434.15      435.39     26.06 o 
   3   4   2       80.48       90.61      4.11 o 
   4   4   2      250.73      280.26     10.69 o 
   5   4   2       66.45       65.92      4.04 o 
   6   4   2      133.65      126.45      8.71 o 
   7   4   2       35.13       28.58      5.60 o 
   8   4   2       23.81       23.41      4.66 o 
   9   4   2       30.26       35.10      4.94 o 
   0   5   2      124.23       99.15      3.07 o 
   1   5   2      230.38      255.50      4.79 o 
   2   5   2      303.04      307.75      4.63 o 
   3   5   2       66.36       53.40      6.60 o 
   4   5   2      121.32      115.12      8.39 o 
   5   5   2       23.88       28.91      7.11 o 
   6   5   2       66.10       71.70      6.16 o 
   7   5   2       42.80       51.59      9.93 o 
   8   5   2       30.34       36.83      5.39 o 
   9   5   2       14.16       21.33      9.80 o 
   0   6   2      166.46      184.62     11.54 o 
   1   6   2      262.02      254.75     21.45 o 
   2   6   2      247.51      255.29      5.58 o 
   3   6   2       88.10       94.43      3.07 o 
   4   6   2      116.79      105.95     10.30 o 
   5   6   2      315.38      299.16      6.57 o 
   6   6   2       69.16       67.87      7.60 o 
   7   6   2       15.31        8.38      4.42 o 
   8   6   2       24.57       31.01      3.84 o 
   9   6   2        2.28        5.15      5.64 o 
   0   7   2      300.47      271.93     10.57 o 
   1   7   2        3.19        8.82      2.51 o 
   2   7   2      255.98      280.30     22.11 o 
   3   7   2      125.35      116.08      2.27 o 
   4   7   2       58.54       69.00      5.59 o 
   5   7   2      265.90      261.73      5.56 o 
   6   7   2       79.23       69.69      5.51 o 
   7   7   2        9.69        9.31      7.60 o 
   8   7   2        2.70        4.66      5.88 o 
   0   8   2       11.21       19.60      6.92 o 
   1   8   2       19.68       19.18      2.92 o 
   2   8   2       33.09       36.90      2.69 o 
   3   8   2       84.19       88.38      4.00 o 
   4   8   2      200.12      201.65      5.99 o 
   5   8   2      109.49       99.95      5.52 o 
   6   8   2       36.98       23.24      4.23 o 
   7   8   2        8.79        6.37      8.82 o 
   8   8   2       15.10        7.84      5.64 o 
   0   9   2       11.18       12.69      2.61 o 
   1   9   2      336.04      336.75     12.97 o 
   2   9   2      160.27      164.57      4.78 o 
   3   9   2       19.02       22.32      1.87 o 
   4   9   2        0.40        4.08      2.45 o 
   5   9   2       21.43       20.57      6.99 o 
   0  10   2      110.86      113.51      4.88 o 
   1  10   2       73.69       72.61      7.04 o 
   2  10   2      125.79      147.74      8.28 o 
   3  10   2       41.24       50.93      8.63 o 
   4  10   2       31.57       26.08      2.41 o 
   5  10   2        7.04        8.79      6.37 o 
   6  10   2        6.50        5.39     10.05 o 
   0  11   2        5.65        3.76      3.62 o 
   1  11   2       24.81       23.66      2.37 o 
   2  11   2       66.56       61.91      3.64 o 
   3  11   2       41.93       39.88      3.77 o 
   4  11   2       12.05       10.26      3.52 o 
   5  11   2        2.34        4.47      1.57 o 
   0  12   2       12.64       16.91      7.84 o 
   1  12   2       17.57       17.31      2.90 o 
   2  12   2        4.47        5.39      4.66 o 
   3  12   2       11.62        9.35      2.27 o 
   4  12   2        8.43        4.61      3.82 o 
   0  13   2       23.44       20.61      7.72 o 
   1   0   3     8737.17     8566.65    797.54 o 
   2   0   3      156.81      153.96      3.69 o 
   3   0   3      313.71      321.27      5.42 o 
   4   0   3       33.41       27.24      1.47 o 
   5   0   3      623.33      662.11     17.75 o 
   6   0   3      260.36      245.74      5.40 o 
   7   0   3       28.00       26.96      5.15 o 
   8   0   3       53.45       47.40      2.86 o 
   9   0   3        1.86        7.08      1.72 o 
  10   0   3        0.01        8.82      3.68 o 
   0   1   3     1895.30     1761.22    201.03 o 
   1   1   3     4064.07     4318.66    191.62 o 
   2   1   3     1553.00     1270.01     75.72 o 
   3   1   3      448.19      469.95     11.18 o 
   4   1   3     1421.03     1610.76     54.85 o 
   5   1   3       90.63       88.45      3.40 o 
   6   1   3       62.52       57.93      5.91 o 
   7   1   3      158.22      153.48      3.40 o 
   8   1   3      145.67      149.07      5.66 o 
   9   1   3       12.52       19.65      2.97 o 
  10   1   3        7.82       11.19      3.92 o 
   0   2   3     3323.42     3465.34    394.81 o 
   1   2   3     6193.13     5373.46    373.53 o 
   2   2   3      821.86      887.19     69.83 o 
   3   2   3      319.75      129.97    100.01 o 
   4   2   3       92.70       79.15      5.44 o 
   5   2   3      234.80      250.39     10.07 o 
   6   2   3       86.40       78.63      2.28 o 
   7   2   3       39.57       37.16      1.88 o 
   8   2   3       77.02       65.99      4.81 o 
   9   2   3        5.95        5.51      1.84 o 
  10   2   3        2.00       13.72      6.62 o 
   0   3   3     1485.11     1428.76     50.40 o 
   1   3   3     2199.63     2039.49     44.87 o 
   2   3   3     1790.34     1628.12    227.41 o 
   3   3   3     1357.83     1235.26     63.96 o 
   4   3   3      289.22      307.47      5.86 o 
   5   3   3       45.64       48.21      4.08 o 
   6   3   3       33.12       30.88      1.21 o 
   7   3   3        5.89        8.56      3.31 o 
   8   3   3        6.38        9.27      3.31 o 
   9   3   3       14.12       11.27      7.11 o 
  10   3   3        0.75       14.46      6.86 o 
   0   4   3      431.37      438.70     27.99 o 
   1   4   3      139.11      155.24      5.71 o 
   2   4   3     1278.30     1194.31     15.42 o 
   3   4   3       61.93       71.05      1.47 o 
   4   4   3      324.14      317.57     10.09 o 
   5   4   3       73.21       71.93      4.81 o 
   6   4   3        3.27        6.13      3.26 o 
   7   4   3       60.59       45.62     10.05 o 
   8   4   3       86.08       75.02      8.58 o 
   0   5   3      869.24      775.37     11.74 o 
   1   5   3      536.91      538.54     13.70 o 
   2   5   3       73.02       92.22      3.61 o 
   3   5   3      520.26      508.43     14.04 o 
   4   5   3      154.18      162.10      6.62 o 
   5   5   3       89.64      110.17      4.17 o 
   6   5   3       24.46       22.95      5.70 o 
   7   5   3        1.32       15.19      6.62 o 
   8   5   3       15.24       12.51      5.82 o 
   9   5   3        0.21        2.21      7.84 o 
   0   6   3       32.72       46.76     10.66 o 
   1   6   3      528.37      557.48      8.14 o 
   2   6   3      137.68      135.77      3.21 o 
   3   6   3      453.11      502.39     11.86 o 
   4   6   3       24.55       16.10     10.01 o 
   5   6   3       63.32       79.08     14.83 o 
   6   6   3       70.49       64.13      3.71 o 
   7   6   3       15.61       20.91      6.27 o 
   9   6   3        0.59       16.42      9.31 o 
   0   7   3       68.27       70.02      3.80 o 
   1   7   3        9.70        5.60      2.21 o 
   2   7   3      463.44      480.05      5.39 o 
   3   7   3       41.04       49.79      3.78 o 
   4   7   3       54.07       51.05      9.68 o 
   5   7   3       12.53       16.44      5.99 o 
   6   7   3       20.74       21.43      4.78 o 
   7   7   3       15.67        5.48      5.71 o 
   8   7   3       29.64       28.82      7.58 o 
   0   8   3        3.00        5.32      2.58 o 
   1   8   3       66.42       64.10      2.65 o 
   2   8   3       76.65       71.05      2.82 o 
   3   8   3      221.17      216.56      6.69 o 
   4   8   3       15.12       16.78      3.04 o 
   5   8   3       18.27       28.67      5.83 o 
   6   8   3       16.11       31.88      4.53 o 
   7   8   3       30.51       31.63      7.60 o 
   0   9   3      301.65      288.68      9.33 o 
   1   9   3       13.29       13.61      2.83 o 
   2   9   3      126.76      134.32      4.69 o 
   3   9   3       94.86      111.23      9.31 o 
   4   9   3       46.48       48.37      4.74 o 
   5   9   3       24.83        8.58     13.05 o 
   6   9   3       10.41        9.31      8.82 o 
   7   9   3        5.33       20.68      6.50 o 
   0  10   3       15.03       10.69      3.65 o 
   1  10   3      118.55      112.21      3.70 o 
   2  10   3       81.15       77.46      3.61 o 
   3  10   3      154.69      160.90      5.74 o 
   4  10   3       34.91       31.97      5.31 o 
   5  10   3        3.98        7.57     10.05 o 
   0  11   3       21.13       10.62      3.55 o 
   1  11   3       58.30       55.47      3.57 o 
   2  11   3        5.14        6.53      8.33 o 
   3  11   3       28.84       30.68      3.43 o 
   4  11   3       43.24       34.77     10.78 o 
   5  11   3        9.02        1.72      0.98 o 
   0  12   3       16.88       11.95      4.78 o 
   1  12   3       12.80        6.21      4.07 o 
   2  12   3        8.18        6.79      4.63 o 
   3  12   3       24.42       25.59      3.97 o 
   0   0   4     6665.31     7240.83      9.50 o 
   1   0   4     6759.47     6985.25    266.65 o 
   2   0   4     3263.08     3168.44    294.13 o 
   3   0   4       67.38       68.45      1.73 o 
   4   0   4      178.13      218.90     15.84 o 
   5   0   4      308.29      301.43      8.60 o 
   6   0   4       47.96       45.00      2.06 o 
   7   0   4      123.49      124.86     27.22 o 
   8   0   4        4.91        0.98      3.43 o 
   9   0   4        9.45       17.27      3.10 o 
  10   0   4        0.13        0.98      4.66 o 
   0   1   4        6.67        1.10      0.69 o 
   1   1   4     7734.25     8372.73    421.11 o 
   2   1   4      186.72      192.84      3.94 o 
   3   1   4     2407.16     2344.04     63.52 o 
   4   1   4      108.25      105.85      8.68 o 
   5   1   4      100.45      107.98      2.74 o 
   6   1   4      109.21       90.32      3.16 o 
   7   1   4        4.98        5.95      1.49 o 
   8   1   4       47.23       40.60      1.62 o 
   9   1   4        5.52       10.45      1.95 o 
  10   1   4        4.22        6.36      2.31 o 
   0   2   4     4173.33     2091.42    903.96 o 
   1   2   4     3099.01     2959.16     77.38 o 
   2   2   4     1054.75     1019.27     37.23 o 
   3   2   4     1330.90     1309.81     23.23 o 
   4   2   4     1987.08     1554.39    486.08 o 
   5   2   4      161.74      167.55      5.14 o 
   6   2   4      100.90      107.19      2.77 o 
   7   2   4       18.53       17.43      1.34 o 
   8   2   4       19.25       21.09      4.00 o 
   9   2   4        9.05        8.41      3.37 o 
  10   2   4        1.02        5.81      4.04 o 
   0   3   4       83.37       69.78      4.17 o 
   1   3   4     2642.78     2486.56    136.08 o 
   2   3   4      728.12      749.26      6.65 o 
   3   3   4     2130.69     2154.50     29.69 o 
   4   3   4      521.64      323.82     83.90 o 
   5   3   4       95.33       74.35     12.21 o 
   6   3   4      227.13      231.91      2.56 o 
   7   3   4       18.61       14.66      2.61 o 
   8   3   4      101.35       91.82     20.83 o 
   9   3   4       20.91       20.65      5.35 o 
  10   3   4        9.94       15.06      4.57 o 
   0   4   4     1097.46     1070.97     36.22 o 
   1   4   4     1196.75     1224.50     32.29 o 
   2   4   4      536.45      477.79     32.74 o 
   3   4   4      361.26      330.96     17.81 o 
   4   4   4      183.72      167.97      9.76 o 
   5   4   4      235.95      218.13      7.31 o 
   6   4   4       60.04       63.60     10.54 o 
   7   4   4       29.61       28.42      6.49 o 
   8   4   4        4.72       84.79      9.07 o 
   9   4   4       12.17       19.36      7.35 o 
   0   5   4        0.18        2.43      2.06 o 
   1   5   4     1518.18     1426.57     24.40 o 
   2   5   4      457.71      513.22      4.73 o 
   3   5   4      218.47      201.55      5.10 o 
   4   5   4      121.05      121.78      4.94 o 
   5   5   4       96.58      117.71      5.17 o 
   6   5   4      162.26      164.90      6.35 o 
   7   5   4       15.17       24.02      3.92 o 
   8   5   4        4.52       10.41      4.04 o 
   9   5   4       11.90       22.37      7.60 o 
   0   6   4     1009.88     1027.79     18.22 o 
   1   6   4      650.99      636.40      9.12 o 
   2   6   4       71.22       71.89      1.56 o 
   3   6   4      515.23      535.09     15.24 o 
   4   6   4       27.74       34.58      2.87 o 
   5   6   4       49.83       60.71      3.00 o 
   6   6   4       84.72       78.70      4.41 o 
   7   6   4        5.20        8.58      7.35 o 
   9   6   4       32.41       12.99     10.29 o 
   0   7   4       39.67       47.59      4.12 o 
   1   7   4       75.37       75.63      2.47 o 
   2   7   4       43.32       33.88      2.49 o 
   3   7   4      168.47      173.24      1.99 o 
   4   7   4       96.79       83.40      2.89 o 
   5   7   4       97.67      105.24      4.64 o 
   6   7   4       29.92       25.87      4.09 o 
   7   7   4        3.65       20.83      5.34 o 
   8   7   4        0.84        2.94      7.60 o 
   0   8   4      106.02      112.20     10.55 o 
   1   8   4      218.39      218.45      2.73 o 
   2   8   4      236.60      236.48      5.20 o 
   3   8   4      196.87      204.10      4.09 o 
   4   8   4        8.63       14.67      2.97 o 
   5   8   4       16.50       14.25      5.19 o 
   6   8   4       86.78       83.60      7.39 o 
   7   8   4        0.15       13.72      8.09 o 
   0   9   4       30.30       33.70      8.09 o 
   1   9   4       81.29       76.22      5.46 o 
   2   9   4      143.31      144.25      5.51 o 
   3   9   4      125.81      118.56      7.82 o 
   4   9   4       35.66       35.25      6.40 o 
   5   9   4       68.10       44.37      6.20 o 
   0  10   4      527.50      533.90     15.98 o 
   1  10   4        9.39        9.34      4.35 o 
   2  10   4       35.40       39.89      2.49 o 
   3  10   4       18.80       26.09      4.32 o 
   4  10   4        7.55        8.87      4.32 o 
   6  10   4        5.42       10.68      7.08 o 
   0  11   4        5.41        6.81      2.86 o 
   1  11   4       65.81       59.05      3.57 o 
   2  11   4       17.36       16.80      3.61 o 
   3  11   4       10.25       17.36      3.05 o 
   4  11   4        0.31        8.04      6.40 o 
   5  11   4        7.13        4.35      2.39 o 
   0  12   4       31.46       20.93      7.11 o 
   1  12   4       17.11       19.39      3.73 o 
   2  12   4        0.64        7.46      3.94 o 
   3  12   4        2.91       12.99      5.64 o 
   1   0   5       18.05        8.12      1.84 o 
   2   0   5     2887.60     2841.33    198.31 o 
   3   0   5     1120.60     1011.80     15.94 o 
   4   0   5     1937.72     1848.81    314.13 o 
   5   0   5        5.28        7.35      2.94 o 
   6   0   5      186.88      178.30      2.78 o 
   7   0   5      502.38      510.89      9.53 o 
   8   0   5       35.81       35.29      8.82 o 
   9   0   5       12.80       12.99      4.41 o 
  10   0   5        0.75        3.68      3.29 o 
   0   1   5    15124.38    16879.54   2280.99 o 
   1   1   5     1041.95      949.42     35.97 o 
   2   1   5     1760.54     1668.30     75.75 o 
   3   1   5      397.92      330.64     14.01 o 
   4   1   5      384.41      386.00     32.22 o 
   5   1   5       80.66       76.29      1.90 o 
   6   1   5       61.89       55.01      2.80 o 
   7   1   5      138.97      126.81      9.95 o 
   8   1   5        0.89        6.07      1.55 o 
   9   1   5        2.07        6.44      1.43 o 
  10   1   5        1.76        7.08      1.96 o 
   0   2   5     3242.73     3147.65     84.15 o 
   1   2   5     9054.46     9755.32    168.04 o 
   2   2   5     1853.13     1956.31    110.10 o 
   3   2   5     2375.37     2699.47     94.64 o 
   4   2   5      910.21      838.78     44.08 o 
   5   2   5      610.16      627.84     13.48 o 
   6   2   5       10.25       10.67      0.83 o 
   7   2   5       29.20       26.44      1.63 o 
   8   2   5        6.94        3.63      1.73 o 
   9   2   5        5.68       10.33      3.86 o 
  10   2   5        0.37        9.61      6.08 o 
   0   3   5     6292.71     6666.10    407.63 o 
   1   3   5      367.10      333.83      8.54 o 
   2   3   5      445.33      411.52     11.50 o 
   3   3   5      368.51      380.89      8.95 o 
   4   3   5      229.25      271.17      4.33 o 
   5   3   5       50.02       53.56      2.82 o 
   6   3   5      192.70      169.11      7.85 o 
   7   3   5       14.97       10.94      2.15 o 
   8   3   5       45.91       44.21      3.06 o 
   9   3   5       11.40        4.21      4.29 o 
  10   3   5        4.34        6.86      5.15 o 
   0   4   5       15.74        9.34      1.76 o 
   1   4   5     2414.11     2369.35     44.69 o 
   2   4   5      410.38      442.62      8.51 o 
   3   4   5       24.50       31.56      3.65 o 
   4   4   5      616.69      623.89     27.29 o 
   5   4   5      173.70      162.94      4.05 o 
   6   4   5       42.76       57.99      2.30 o 
   7   4   5       40.61       34.81      3.72 o 
   8   4   5       11.39       20.52      8.21 o 
   9   4   5       16.05       13.39      6.06 o 
   0   5   5     2616.70     2634.16    462.85 o 
   1   5   5      549.39      516.21     12.49 o 
   2   5   5      164.74      157.93      8.39 o 
   3   5   5      302.60      267.88      7.48 o 
   4   5   5      224.46      221.16      6.54 o 
   5   5   5      115.77      107.02      3.94 o 
   6   5   5      102.64      101.38      5.90 o 
   7   5   5      103.10      109.52      9.93 o 
   8   5   5       11.12        8.21      6.74 o 
   9   5   5        8.99        4.66      4.66 o 
   0   6   5       34.80       33.43      3.17 o 
   1   6   5      177.47      186.02      6.89 o 
   2   6   5       80.76       73.71      4.21 o 
   3   6   5      857.17      913.23    104.88 o 
   4   6   5      313.57      293.57      5.74 o 
   5   6   5      118.35       50.48     48.28 o 
   6   6   5       12.68       21.45      5.36 o 
   7   6   5       56.39       46.98      5.76 o 
   9   6   5       47.76       77.70      9.56 o 
   0   7   5      397.07      375.04     66.51 o 
   1   7   5      142.26      143.10      7.20 o 
   2   7   5        7.37        9.17      2.16 o 
   3   7   5      283.05      305.20     17.16 o 
   4   7   5        4.50        4.92      1.73 o 
   5   7   5       45.07       40.59      9.79 o 
   6   7   5       18.09       13.63      5.21 o 
   7   7   5        3.22        6.43      5.12 o 
   8   7   5       20.76       25.98      5.15 o 
   0   8   5       49.41       47.52      2.58 o 
   1   8   5       33.08       32.92      2.19 o 
   2   8   5      151.70      180.00      3.90 o 
   3   8   5       26.95       29.00      2.58 o 
   4   8   5      144.05      147.16      9.13 o 
   5   8   5       45.75       35.64      6.68 o 
   6   8   5        9.18        8.72      5.76 o 
   7   8   5       16.51       11.21      6.21 o 
   8   8   5        5.47       25.48     10.05 o 
   0   9   5      111.37      111.60      4.22 o 
   1   9   5      235.78      240.93     33.10 o 
   2   9   5        1.10        9.04      3.68 o 
   3   9   5       32.68       29.54      2.19 o 
   4   9   5       25.42       24.76      4.71 o 
   5   9   5      134.67      131.15     15.65 o 
   0  10   5       10.65        9.18      4.63 o 
   1  10   5       65.82       63.71      8.21 o 
   2  10   5       56.49       59.85      6.11 o 
   3  10   5       23.82       21.64      2.19 o 
   4  10   5       65.11       51.80      8.67 o 
   5  10   5        4.99       10.52      6.01 o 
   6  10   5        0.22        8.33     10.29 o 
   0  11   5        0.09       14.21      6.37 o 
   1  11   5       35.75       43.96      3.62 o 
   2  11   5        8.96        7.80      2.26 o 
   3  11   5       77.40       95.14     10.23 o 
   4  11   5        8.30       11.76      3.43 o 
   5  11   5        4.17        6.23      2.35 o 
   0  12   5       11.89       19.36      7.35 o 
   1  12   5        0.24        7.64      5.27 o 
   2  12   5       39.53       47.94      3.61 o 
   3  12   5        2.24        7.03      3.19 o 
   0   0   6    17859.85    18634.31     15.98 o 
   1   0   6     1481.93     1604.25     40.86 o 
   2   0   6      664.33      690.43     45.89 o 
   3   0   6     4332.45     4749.89    397.13 o 
   4   0   6      601.67      629.66     46.26 o 
   5   0   6      200.06      192.48      4.53 o 
   6   0   6        3.41        2.94      2.94 o 
   7   0   6       15.12       18.23      2.82 o 
   8   0   6        3.73       12.74      4.66 o 
   9   0   6        7.37       12.01      3.19 o 
  10   0   6        2.97        5.88      7.11 o 
   0   1   6     3187.26     3099.04    178.70 o 
   1   1   6     1056.99     1021.63     87.16 o 
   2   1   6     5285.19     4682.25    219.30 o 
   3   1   6      355.17      376.83     12.76 o 
   4   1   6      251.26      235.73      2.66 o 
   5   1   6       59.57       59.16      2.06 o 
   6   1   6      209.11      221.58     29.09 o 
   7   1   6      161.33      162.52      4.57 o 
   8   1   6       11.07       16.46      2.59 o 
   9   1   6        5.77       13.20      3.69 o 
  10   1   6        9.33       10.04      2.60 o 
   0   2   6     7115.09      372.35   3244.35 o 
   1   2   6     7096.26     6744.75    610.59 o 
   2   2   6      327.37      325.25     13.03 o 
   3   2   6     2103.85     2254.29     67.11 o 
   4   2   6       82.52       89.70      1.31 o 
   5   2   6      101.85       84.04      2.27 o 
   6   2   6       28.52       33.16      1.50 o 
   7   2   6       72.12       65.92      8.32 o 
   8   2   6       16.56       11.23      1.63 o 
   9   2   6       10.42        8.95      1.78 o 
  10   2   6        0.09       13.72      6.13 o 
   0   3   6     1193.19     1088.70     69.34 o 
   1   3   6        4.90        3.65      1.72 o 
   2   3   6      593.20      509.44     15.83 o 
   3   3   6     3008.44     3076.42     53.49 o 
   4   3   6       55.89       48.28      1.44 o 
   5   3   6      221.48      222.31      5.07 o 
   6   3   6      332.44      342.18     10.47 o 
   7   3   6      100.19       79.68      5.21 o 
   8   3   6       10.82       12.01      2.38 o 
   9   3   6        2.54        6.34      2.82 o 
  10   3   6        7.71        8.06      5.16 o 
   0   4   6      101.11      150.48     17.18 o 
   1   4   6     1081.06     1078.03     37.31 o 
   2   4   6      409.13      401.30      9.01 o 
   3   4   6      612.53      614.07     12.14 o 
   4   4   6       57.21       53.02      1.33 o 
   5   4   6       10.17        7.86      1.63 o 
   6   4   6       57.01       63.21      2.44 o 
   7   4   6       21.73       20.58      6.74 o 
   8   4   6       18.77       19.76      3.75 o 
   9   4   6        4.01        5.64      3.92 o 
   0   5   6     1132.86     1064.48    116.40 o 
   1   5   6     1996.20     2011.82     31.12 o 
   2   5   6       16.53       17.90      1.63 o 
   3   5   6      372.63      421.73     45.96 o 
   4   5   6      325.59      320.87      2.64 o 
   5   5   6       99.16       85.75      5.74 o 
   6   5   6      131.78      139.98      4.98 o 
   7   5   6       19.74       11.86      5.11 o 
   8   5   6       26.40       32.16     11.40 o 
   9   5   6       12.61       10.57      4.67 o 
   0   6   6     2269.88     2357.65    165.92 o 
   1   6   6        3.60        4.92      1.31 o 
   2   6   6      144.99      162.28      2.02 o 
   3   6   6      152.51      154.08      3.58 o 
   4   6   6       39.29       31.08      3.65 o 
   5   6   6       19.43       19.20      4.14 o 
   6   6   6       75.29       73.86      4.85 o 
   7   6   6       13.69       28.36      6.42 o 
   8   6   6        4.83        3.43      8.58 o 
   0   7   6        0.25        7.60      3.92 o 
   1   7   6       37.66       37.13      2.37 o 
   2   7   6      276.39      273.37      4.25 o 
   3   7   6      266.71      247.36      8.12 o 
   4   7   6       24.87       28.98      4.09 o 
   5   7   6      105.68       89.21      8.08 o 
   6   7   6       40.26       45.70      4.78 o 
   8   7   6        6.11       15.89      6.40 o 
   0   8   6      397.62      354.42      3.81 o 
   1   8   6       33.57       34.76      2.79 o 
   2   8   6      105.29      113.58      3.22 o 
   3   8   6      254.32      228.54     10.49 o 
   4   8   6       22.44       31.90      3.25 o 
   5   8   6        5.03        5.77      6.84 o 
   6   8   6       21.68       30.24     10.78 o 
   7   8   6        2.03        6.86      4.66 o 
   8   8   6        1.21        3.43     10.54 o 
   0   9   6      198.42      195.41     10.43 o 
   1   9   6       51.17       52.56      3.50 o 
   2   9   6        3.09        5.28      2.26 o 
   3   9   6       59.76       54.94      3.30 o 
   4   9   6       15.06       13.84      2.32 o 
   5   9   6       24.07       11.45      5.27 o 
   6   9   6       16.21       33.57      8.58 o 
   7   9   6        7.43       27.08      7.12 o 
   0  10   6        4.65       27.45      9.31 o 
   1  10   6       38.46       38.84      2.57 o 
   2  10   6        5.99        8.96      2.97 o 
   3  10   6       87.85       71.41      4.67 o 
   4  10   6        4.81        3.57      1.78 o 
   5  10   6       46.43       36.94      2.38 o 
   6  10   6        1.77       35.29      7.60 o 
   0  11   6       21.74       21.57      6.86 o 
   1  11   6       14.90       19.14      4.00 o 
   2  11   6       50.57       52.46      3.43 o 
   3  11   6       19.27       42.54     17.88 o 
   4  11   6       36.59       33.29      8.08 o 
   5  11   6        0.67       24.68      7.19 o 
   0  12   6        0.37        5.64      4.90 o 
   1  12   6       13.96       15.65      3.77 o 
   2  12   6        3.88       12.04      2.93 o 
   3  12   6       15.27       15.71      5.10 o 
   1   0   7      545.05      657.53     66.45 o 
   2   0   7     2143.74     2089.21     96.28 o 
   3   0   7      257.36      194.59     44.76 o 
   4   0   7      603.77      620.75     50.94 o 
   5   0   7        6.34        6.15      1.29 o 
   6   0   7      350.89      409.96      9.09 o 
   7   0   7      225.12      245.05      6.99 o 
   8   0   7        8.71        8.92      2.67 o 
   9   0   7       11.84        8.41      3.17 o 
  10   0   7        0.10        8.72      2.85 o 
   0   1   7     1202.04     1294.09     14.47 o 
   1   1   7     7160.80     8532.49    791.00 o 
   2   1   7     1443.22     1435.14     67.52 o 
   3   1   7     1178.53     1170.55     30.05 o 
   4   1   7      796.54      901.15     14.27 o 
   5   1   7       14.35       16.70      2.26 o 
   6   1   7      127.65      120.21      4.74 o 
   7   1   7      164.88      176.24      4.35 o 
   8   1   7       34.67       34.84      5.41 o 
   9   1   7        4.28        4.99      2.08 o 
  10   1   7        2.55        3.88      2.09 o 
   0   2   7     8528.10     8755.69   1035.71 o 
   1   2   7     3943.93     3591.55    147.67 o 
   2   2   7      191.01      186.73     15.03 o 
   3   2   7       68.14       72.56      4.73 o 
   4   2   7       28.94       24.77      1.18 o 
   5   2   7      458.42      426.42     15.54 o 
   6   2   7      244.35      234.07      5.63 o 
   7   2   7       95.47       77.11     15.64 o 
   8   2   7        7.72       12.73      3.63 o 
   9   2   7        4.36        6.46      2.26 o 
  10   2   7        1.26        5.56      1.40 o 
   0   3   7      213.66      209.89      6.52 o 
   1   3   7     1368.72     1332.26     39.59 o 
   2   3   7      361.56      328.70     33.58 o 
   3   3   7     1392.00     1586.40    120.80 o 
   4   3   7      146.77      175.84      5.71 o 
   5   3   7      117.91      110.55      3.49 o 
   6   3   7      252.81      245.91     32.64 o 
   7   3   7       89.52       84.97      4.01 o 
   8   3   7        7.93       13.86      2.99 o 
   9   3   7        9.28        5.57      2.41 o 
  10   3   7       13.49       20.21      4.64 o 
   0   4   7        1.06       13.03      3.18 o 
   1   4   7     4623.18     4947.12     67.07 o 
   2   4   7      170.40      187.84      4.32 o 
   3   4   7     1108.24     1080.22     37.75 o 
   4   4   7       37.11       34.96      4.03 o 
   5   4   7      210.06      211.45      4.39 o 
   6   4   7      435.92      416.55     16.25 o 
   7   4   7      111.85      104.80      3.97 o 
   8   4   7       31.52       32.81      2.89 o 
   9   4   7       30.64       25.64      6.04 o 
   0   5   7      249.30      231.93     11.43 o 
   1   5   7      214.90      211.58     15.17 o 
   2   5   7      242.39      264.24     23.83 o 
   3   5   7      278.29      279.39      2.70 o 
   4   5   7       53.80       46.51      1.51 o 
   5   5   7       72.46       80.30      4.54 o 
   6   5   7       17.93       13.09      3.67 o 
   7   5   7       53.07       63.01     12.50 o 
   8   5   7       16.40       15.53     12.01 o 
   9   5   7       10.86       27.45      7.84 o 
   0   6   7      488.40      503.68     22.53 o 
   1   6   7      393.02      400.15     12.07 o 
   2   6   7      122.67      145.94     14.26 o 
   3   6   7      634.46      649.20     66.30 o 
   4   6   7       63.62       68.80      5.13 o 
   5   6   7        3.36        3.43      1.96 o 
   6   6   7       58.35       56.71      6.00 o 
   7   6   7        2.05       15.67      3.59 o 
   8   6   7        6.87        7.60      8.82 o 
   9   6   7       30.45       14.02      5.97 o 
   0   7   7      125.17      115.56      5.31 o 
   1   7   7       13.45       12.11      2.34 o 
   2   7   7      494.86      485.61      8.07 o 
   3   7   7       70.50       76.80      6.64 o 
   4   7   7       18.56       22.84      3.88 o 
   5   7   7       31.39       18.53      6.21 o 
   6   7   7       11.31        7.76      4.26 o 
   7   7   7        9.30       28.63      6.31 o 
   8   7   7       14.89       11.28      6.31 o 
   0   8   7      294.53      291.71     44.21 o 
   1   8   7       73.37      101.21      5.76 o 
   2   8   7       53.39       48.81      4.50 o 
   3   8   7       13.68       13.82      1.84 o 
   4   8   7       93.14      102.43      3.70 o 
   5   8   7       17.25       23.18      3.49 o 
   7   8   7        8.46        0.00      9.07 o 
   8   8   7        3.87        8.73      6.15 o 
   0   9   7       13.91        8.47      4.06 o 
   1   9   7      121.73      128.27      3.27 o 
   2   9   7      157.88      169.96      3.07 o 
   3   9   7       53.31       53.60      4.35 o 
   4   9   7       98.46       87.09      8.18 o 
   5   9   7       10.57       11.18      3.14 o 
   6   9   7       13.45       20.83      5.39 o 
   7   9   7        9.07       34.80      5.88 o 
   0  10   7        6.91       18.02      4.90 o 
   1  10   7       19.99       18.71      3.02 o 
   2  10   7        3.97        6.90      2.78 o 
   3  10   7       27.98       28.40      2.52 o 
   4  10   7       56.03       58.25      5.74 o 
   5  10   7       20.69       19.55      3.36 o 
   6  10   7        6.93       18.14      7.52 o 
   0  11   7        5.23        9.07      6.62 o 
   1  11   7       10.12        9.12      4.47 o 
   2  11   7        7.61       14.36      3.24 o 
   3  11   7       67.12       51.87      4.71 o 
   4  11   7       17.84       17.06      3.25 o 
   5  11   7        7.82       10.87      3.56 o 
   1  12   7        3.15        6.09      3.24 o 
   2  12   7        1.80        7.27      4.56 o 
   3  12   7       21.43       18.61      2.63 o 
   0   0   8      339.28      386.98      3.95 o 
   1   0   8      186.66      148.82     11.80 o 
   2   0   8     3629.70     3725.74    439.91 o 
   3   0   8      181.67      197.16      9.58 o 
   4   0   8        1.91        3.03      1.71 o 
   5   0   8      514.56      522.07      3.13 o 
   6   0   8       12.04       14.03      2.58 o 
   7   0   8       11.17       11.51      8.21 o 
   9   0   8       32.92       22.19      5.46 o 
  10   0   8        2.12       10.29      5.64 o 
   0   1   8     5112.19     5405.12    920.40 o 
   1   1   8       25.53       21.45      2.87 o 
   2   1   8     1491.42     1584.77     50.16 o 
   3   1   8     2170.20     2371.64     51.98 o 
   4   1   8       92.93       99.37      3.66 o 
   5   1   8      142.41      131.79      4.86 o 
   6   1   8      190.66      196.12     19.56 o 
   7   1   8        0.05        3.72      2.35 o 
   8   1   8       10.69       12.63      2.09 o 
  10   1   8        9.46       13.46      1.68 o 
   0   2   8      410.94      405.73     25.54 o 
   1   2   8     1516.25     1542.25    131.14 o 
   2   2   8     1021.74     1135.66     43.91 o 
   3   2   8      673.10      687.38     60.47 o 
   4   2   8       69.20       73.30      2.69 o 
   5   2   8      267.10      263.07      7.73 o 
   6   2   8      328.47      319.80     12.38 o 
   7   2   8      243.01      251.90     11.73 o 
   8   2   8       20.47       23.59      3.36 o 
  10   2   8        1.10        2.96      3.06 o 
   0   3   8      375.36      347.81     62.71 o 
   1   3   8      382.33      347.74     10.42 o 
   2   3   8        3.77        7.14      2.48 o 
   3   3   8      222.82      229.69      5.96 o 
   4   3   8      204.49      231.55     20.99 o 
   5   3   8       29.78       29.31      4.67 o 
   6   3   8       22.41       22.28      3.41 o 
   7   3   8      112.50       95.09     11.43 o 
   8   3   8       58.60       60.43      7.08 o 
   9   3   8        4.40        9.84      3.53 o 
   0   4   8     3395.31     3482.63    113.35 o 
   1   4   8     1695.86     1628.68     62.36 o 
   2   4   8     1969.20     1885.27    107.68 o 
   3   4   8      353.13      373.14     11.75 o 
   4   4   8      226.69      197.14     10.29 o 
   5   4   8        6.10        6.85      1.32 o 
   6   4   8      396.62      391.01     30.19 o 
   7   4   8       42.63       45.77      7.76 o 
   8   4   8        1.84       18.04      7.35 o 
   9   4   8        8.30        4.60      5.30 o 
   0   5   8      186.31      197.71      5.52 o 
   1   5   8     1047.68     1080.87     41.77 o 
   2   5   8      948.19      934.32     25.32 o 
   3   5   8        8.31        8.94      2.75 o 
   4   5   8       21.58       23.25      1.15 o 
   5   5   8       40.54       33.77      1.95 o 
   6   5   8       62.52       70.23      1.99 o 
   7   5   8       72.97       72.06      5.27 o 
   8   5   8        7.94        6.86     11.03 o 
   9   5   8        1.26        6.86      4.66 o 
   0   6   8      566.56      586.36     48.78 o 
   1   6   8      146.71      148.95     16.15 o 
   2   6   8      146.77      142.74      4.16 o 
   3   6   8      149.11      162.68      7.08 o 
   4   6   8       57.43       65.37      2.88 o 
   5   6   8       54.16       26.63     15.10 o 
   6   6   8       67.04       52.06      9.79 o 
   7   6   8        7.45       14.95     11.76 o 
   8   6   8       45.49       60.95      4.57 o 
   9   6   8       11.04        3.70      6.12 o 
   0   7   8      174.76      209.40     13.50 o 
   1   7   8       89.59       94.51      4.46 o 
   2   7   8      125.98      119.03      7.26 o 
   3   7   8      367.54      352.36      4.66 o 
   4   7   8        8.12        4.73      1.55 o 
   5   7   8      103.41       89.88      7.47 o 
   6   7   8       59.45       83.07     17.04 o 
   7   7   8       10.03        5.39      5.88 o 
   8   7   8        2.97        6.13      8.09 o 
   0   8   8       12.30       13.54      2.93 o 
   1   8   8      126.76      126.56      6.97 o 
   2   8   8       14.67       11.76      2.60 o 
   3   8   8      276.08      295.51      5.20 o 
   4   8   8       57.78       47.41      2.48 o 
   5   8   8       61.10       56.29      6.55 o 
   6   8   8        2.59        7.66      4.48 o 
   7   8   8        0.88       17.64      4.90 o 
   0   9   8       14.40       11.30      6.62 o 
   1   9   8       45.81       33.04      2.96 o 
   2   9   8      257.33      256.20      8.73 o 
   3   9   8       73.61       62.84      2.95 o 
   4   9   8      189.45      189.86     10.98 o 
   5   9   8       33.10       41.27      5.81 o 
   6   9   8       30.68       22.40      7.95 o 
   0  10   8       64.58       61.68      9.93 o 
   1  10   8      135.42      128.53     13.49 o 
   2  10   8       65.84       57.98      7.50 o 
   3  10   8      142.31      140.83      5.35 o 
   4  10   8        5.16       11.77     14.95 o 
   5  10   8       21.21       18.64      2.62 o 
   0  11   8        8.31        9.02      8.09 o 
   1  11   8       29.40       23.94      4.29 o 
   2  11   8       50.21       45.50      3.51 o 
   3  11   8       39.71       44.38      3.24 o 
   4  11   8        0.90        1.30      3.12 o 
   5  11   8        2.76        8.35      2.47 o 
   0  12   8        1.35       14.21      7.11 o 
   1  12   8       21.01       16.10      3.93 o 
   2  12   8       13.53       19.52      3.15 o 
   3  12   8       14.24        6.32      2.52 o 
   1   0   9      758.17      838.31    111.49 o 
   2   0   9      322.25      362.75     32.26 o 
   3   0   9      201.40      219.78     11.67 o 
   4   0   9      973.22      860.28     20.30 o 
   5   0   9      393.88      176.24    170.66 o 
   6   0   9       82.83       84.66      3.42 o 
   7   0   9       21.28       15.79      5.15 o 
   8   0   9      117.95      105.29      9.20 o 
   9   0   9       21.11       24.84      4.90 o 
  10   0   9        0.26        1.23      4.41 o 
   0   1   9     1298.25     1434.25     74.72 o 
   1   1   9       29.13       31.81      5.30 o 
   2   1   9     1097.13      919.53    204.33 o 
   3   1   9      421.64      463.31     16.26 o 
   4   1   9      769.41      793.40     30.86 o 
   5   1   9       28.87       34.95      2.65 o 
   6   1   9       46.61       62.09      4.78 o 
   7   1   9      176.72      174.13      3.93 o 
   8   1   9       16.19       19.58      2.61 o 
   9   1   9        1.17        2.45      3.92 o 
  10   1   9        3.44       12.34      3.33 o 
   0   2   9      195.88      232.22     35.52 o 
   1   2   9      772.73      498.12    120.35 o 
   2   2   9     3604.09     3981.82    187.42 o 
   3   2   9      225.54      254.98      6.52 o 
   4   2   9      139.81      130.21      2.34 o 
   5   2   9      180.17      180.94      4.41 o 
   6   2   9      117.30      118.06      3.15 o 
   7   2   9       62.89       53.74      3.31 o 
   8   2   9        0.08        6.37      5.51 o 
   9   2   9        7.30        5.41      2.99 o 
  10   2   9        1.35        2.83      2.58 o 
   0   3   9        0.24        1.12      1.18 o 
   1   3   9     1485.68     1394.40     70.28 o 
   2   3   9     1326.22     1511.33     94.91 o 
   3   3   9      216.34      251.60     13.96 o 
   4   3   9       79.96       91.06      3.11 o 
   5   3   9       95.49       85.95      6.23 o 
   6   3   9       38.93       39.23      1.88 o 
   7   3   9      158.84      159.97      9.81 o 
   8   3   9       19.76       12.18      1.73 o 
   9   3   9        3.64        5.26      2.12 o 
   0   4   9      234.31      226.56     13.64 o 
   1   4   9     2135.17     2363.91    101.98 o 
   2   4   9      290.45      305.03     13.51 o 
   3   4   9      152.40      131.00      2.14 o 
   4   4   9       47.86       39.91      2.19 o 
   5   4   9       86.87      102.82     13.44 o 
   6   4   9      168.79      185.77      5.93 o 
   7   4   9       18.05       17.68      2.17 o 
   8   4   9       12.47       17.63      3.70 o 
   9   4   9        5.85       18.62      7.60 o 
   0   5   9     1275.05     1365.87     23.96 o 
   1   5   9      753.64      736.90     31.47 o 
   2   5   9      589.53      560.40     16.11 o 
   3   5   9      178.84      181.09      5.14 o 
   4   5   9       86.58       89.00      5.09 o 
   5   5   9      111.06      143.45     21.59 o 
   6   5   9       81.89       80.89      5.90 o 
   7   5   9       76.46       86.59      4.90 o 
   8   5   9        1.06        3.87      3.59 o 
   9   5   9        9.88        7.15      4.62 o 
   0   6   9        9.15        6.86      3.19 o 
   1   6   9      339.98      362.11      8.81 o 
   2   6   9      421.91      487.82     27.44 o 
   3   6   9      253.53      269.92      3.35 o 
   4   6   9      189.79      186.68      1.87 o 
   5   6   9      139.71      146.88      8.18 o 
   6   6   9      117.99      128.11      5.40 o 
   7   6   9       58.73       59.67      5.64 o 
   8   6   9        5.36        2.45      7.60 o 
   0   7   9       74.07       69.67      5.03 o 
   1   7   9      192.53      166.85      7.16 o 
   2   7   9       86.81       83.64      4.25 o 
   3   7   9       55.79       59.90      6.43 o 
   4   7   9      195.11      187.19     10.80 o 
   5   7   9      111.92      105.66      4.45 o 
   6   7   9       17.32       18.16      1.19 o 
   7   7   9       27.59       29.01      5.48 o 
   8   7   9        1.65       18.62      7.60 o 
   0   8   9        0.24        4.79      2.71 o 
   1   8   9       66.06       65.17      2.61 o 
   2   8   9      181.06      186.88      3.47 o 
   3   8   9       88.50       77.45      1.97 o 
   4   8   9       23.11       21.40      2.58 o 
   5   8   9       65.43       58.48      6.23 o 
   6   8   9        2.43        1.56      0.97 o 
   7   8   9        8.57       12.74      9.07 o 
   0   9   9       26.42       24.81      8.21 o 
   1   9   9       26.56       26.45      2.94 o 
   2   9   9        6.91       12.74      6.37 o 
   3   9   9      115.40      117.15      2.97 o 
   4   9   9       35.20       39.34      3.08 o 
   5   9   9       13.54       14.74      3.69 o 
   6   9   9        4.18        1.71      1.85 o 
   7   9   9        9.05       21.07     12.25 o 
   0  10   9        3.12       11.45      4.66 o 
   1  10   9       11.24       12.25      2.23 o 
   2  10   9        5.13        9.98      3.85 o 
   3  10   9       21.52       27.61      2.15 o 
   4  10   9       14.47       12.77      2.89 o 
   5  10   9        0.53        3.36      5.27 o 
   6  10   9       12.97       16.17      7.11 o 
   0  11   9       19.92       13.10      4.76 o 
   1  11   9        6.11        8.48      3.38 o 
   2  11   9        2.73        5.03      4.71 o 
   3  11   9        1.08       13.54      3.78 o 
   4  11   9        3.16        2.24      3.97 o 
   0  12   9        9.01        9.07      6.37 o 
   1  12   9        4.04       14.24      8.58 o 
   2  12   9        9.90        9.82      3.69 o 
   3  12   9        2.45        3.43     10.29 o 
   0   0  10        5.41        3.43      2.45 o 
   1   0  10     1754.86     1540.22    205.29 o 
   2   0  10     1417.63     1628.69    197.42 o 
   3   0  10     5438.07     5372.99    689.56 o 
   4   0  10        3.61       10.05      2.94 o 
   5   0  10        0.70        3.43      3.19 o 
   6   0  10        3.50        2.21      2.45 o 
   7   0  10       19.12       12.50      3.19 o 
   8   0  10        2.31        5.69      5.27 o 
   9   0  10        8.35       13.87      2.71 o 
  10   0  10        1.19        7.07      3.58 o 
   0   1  10     1581.41     1516.93    144.39 o 
   1   1  10      680.64      668.29     35.73 o 
   2   1  10     1829.05     2297.09    121.11 o 
   3   1  10     1863.18     2088.75    126.34 o 
   4   1  10       91.96      100.93      2.48 o 
   5   1  10       34.99       30.37      5.15 o 
   6   1  10       85.82       83.78      4.18 o 
   7   1  10       53.46       62.41      3.77 o 
   8   1  10        5.65        7.14      1.73 o 
   9   1  10        4.08       12.12      3.60 o 
  10   1  10        2.99        6.56      3.63 o 
   0   2  10      330.50      360.97     35.34 o 
   1   2  10      761.82      719.82     47.27 o 
   2   2  10     6341.39     7361.70    212.49 o 
   3   2  10      220.96      251.71     14.91 o 
   4   2  10        1.12        2.94      2.21 o 
   5   2  10      235.22      229.35     20.09 o 
   6   2  10      374.12      343.44     10.35 o 
   7   2  10      188.26      185.82      4.65 o 
   8   2  10       57.34       51.46      3.02 o 
   9   2  10        2.03       10.29      7.11 o 
   0   3  10      523.20      509.37     33.43 o 
   1   3  10     1480.83     1390.94     58.99 o 
   2   3  10     1413.28     1491.44     80.35 o 
   3   3  10      566.47      571.09     69.27 o 
   4   3  10      971.73     1062.95     48.96 o 
   5   3  10       49.63       54.18      1.80 o 
   6   3  10      354.97      345.37     25.18 o 
   7   3  10       12.52       16.59      3.25 o 
   8   3  10        5.34        9.57      3.06 o 
   9   3  10        3.84        8.94      3.73 o 
   0   4  10     2087.00     2187.26    181.63 o 
   1   4  10      594.86      628.05     10.43 o 
   2   4  10     1109.03     1111.43     37.35 o 
   3   4  10      122.74      132.96      4.32 o 
   4   4  10       39.01       31.93      4.87 o 
   5   4  10       29.59       23.29      2.22 o 
   6   4  10      123.41      100.09      4.71 o 
   7   4  10       23.98       20.03      4.62 o 
   8   4  10       17.07       22.41      1.96 o 
   9   4  10        0.54       18.63      5.82 o 
   0   5  10      106.58       86.59      3.49 o 
   1   5  10       80.01       54.68      2.34 o 
   2   5  10       19.20       26.10      4.74 o 
   3   5  10      200.25      206.85      6.55 o 
   4   5  10      128.71      131.44      4.50 o 
   5   5  10      123.84      115.05      3.45 o 
   6   5  10       22.80       12.43      3.32 o 
   7   5  10        1.25        3.62      1.79 o 
   8   5  10        9.83       10.01      7.60 o 
   9   5  10       30.98       18.63      7.60 o 
   0   6  10       53.48       62.93      4.05 o 
   1   6  10      954.70      996.20     32.28 o 
   2   6  10      171.00      169.27     11.11 o 
   3   6  10       42.89       52.33      3.21 o 
   4   6  10      210.04      187.31      3.76 o 
   5   6  10        4.27        3.97      2.09 o 
   6   6  10       23.76       31.29      2.44 o 
   7   6  10        9.45        5.17      1.67 o 
   8   6  10       23.41       18.14      4.30 o 
   0   7  10        7.67       12.47      3.15 o 
   1   7  10      360.56      323.38     10.14 o 
   2   7  10      188.18      196.00      3.56 o 
   3   7  10      352.26      351.31      7.55 o 
   4   7  10      262.04      260.99      4.09 o 
   5   7  10       46.70       45.80      5.39 o 
   6   7  10        9.64        7.29      5.27 o 
   7   7  10       12.88       14.88      7.21 o 
   8   7  10        1.75       21.75      6.32 o 
   0   8  10      193.39      182.63     11.41 o 
   1   8  10       47.56       51.79      2.80 o 
   2   8  10      233.18      217.10     14.67 o 
   3   8  10        2.37       10.50      3.65 o 
   4   8  10       89.73       95.53      8.01 o 
   5   8  10       11.22        8.58      3.92 o 
   6   8  10       21.83       22.34      8.09 o 
   7   8  10        2.91       14.03      6.06 o 
   0   9  10        0.05        4.17      5.64 o 
   1   9  10      117.15      114.91     10.02 o 
   2   9  10        5.11        5.25      2.94 o 
   3   9  10        6.29       12.67      5.30 o 
   4   9  10       14.76       17.97      2.72 o 
   5   9  10        1.25        3.66      2.58 o 
   6   9  10        8.00       16.08      1.45 o 
   7   9  10        3.71       10.75      6.12 o 
   0  10  10       18.94       16.37      3.59 o 
   1  10  10       91.06       89.60      4.01 o 
   2  10  10       40.41       41.22      4.27 o 
   4  10  10        3.83        8.68      2.96 o 
   5  10  10       45.03       35.17      4.59 o 
   6  10  10        5.45       10.93      9.78 o 
   0  11  10        0.01        4.46      3.94 o 
   1  11  10        3.40       10.29      6.13 o 
   2  11  10        1.60        7.84      3.92 o 
   3  11  10       31.78       38.44      7.91 o 
   4  11  10       34.06       33.63      8.56 o 
   1  12  10        5.84       11.20      5.14 o 
   2  12  10       15.00       14.41      3.97 o 
   1   0  11      283.73      277.08     43.06 o 
   2   0  11     3402.78     3890.40    421.24 o 
   3   0  11       15.67       22.06      3.68 o 
   4   0  11       40.08       36.94      3.31 o 
   5   0  11       40.02       54.85      6.74 o 
   6   0  11      664.90      623.14     23.64 o 
   7   0  11       73.13       57.55      3.12 o 
   8   0  11        2.27        7.11      5.88 o 
   9   0  11        0.00        1.72      5.88 o 
  10   0  11        2.18        5.88      4.41 o 
   0   1  11       62.39       80.02     10.91 o 
   1   1  11       43.86       37.39      3.29 o 
   2   1  11     3760.73     4674.36    352.88 o 
   3   1  11     2661.23     2926.71    169.76 o 
   4   1  11      643.70      611.87     43.21 o 
   5   1  11      107.81       93.30      4.61 o 
   6   1  11      796.32      757.52    105.40 o 
   7   1  11       59.76       63.07      2.20 o 
   8   1  11        2.55        5.84      1.80 o 
   9   1  11       20.76       10.28      3.33 o 
  10   1  11        4.82        2.92      2.50 o 
   0   2  11      320.08      298.12     23.01 o 
   1   2  11     1527.11     1623.37     81.64 o 
   2   2  11      515.36      504.76     34.31 o 
   3   2  11       14.45       15.72      2.20 o 
   4   2  11     1006.36     1206.87    119.32 o 
   5   2  11      108.10      109.69      4.00 o 
   6   2  11      289.64      294.50      4.59 o 
   7   2  11       87.15       94.32      3.21 o 
   8   2  11        2.06        3.59      2.03 o 
   9   2  11        0.09       12.93      5.51 o 
   0   3  11     2762.07     3165.92    188.23 o 
   1   3  11     1898.57     1845.31     91.79 o 
   2   3  11     3048.54     3546.23    203.52 o 
   3   3  11        4.06        8.96      1.61 o 
   4   3  11      125.36      136.90     14.34 o 
   5   3  11      377.73      369.23     17.35 o 
   6   3  11      292.76      282.92     17.81 o 
   7   3  11       73.43       42.20      6.06 o 
   8   3  11       47.29       36.33      2.96 o 
   9   3  11        0.14        7.98      4.57 o 
   0   4  11     1216.95     1315.22    243.35 o 
   1   4  11      534.21      514.58     25.50 o 
   2   4  11      534.49      548.77     62.51 o 
   3   4  11       69.04       69.97     10.70 o 
   4   4  11      112.96       82.25     17.71 o 
   5   4  11      187.34      188.67     11.22 o 
   6   4  11      109.52      125.59      6.44 o 
   7   4  11       50.20       46.86      3.86 o 
   8   4  11        3.96        9.26      2.34 o 
   9   4  11        0.39        6.77      2.23 o 
   0   5  11      274.34      288.22     41.65 o 
   1   5  11      221.42      242.23     29.95 o 
   2   5  11      491.40      484.05      9.52 o 
   3   5  11      174.05      147.20      5.88 o 
   4   5  11        9.34       14.45      2.34 o 
   5   5  11        1.37        4.05      1.99 o 
   6   5  11       10.17       14.27      2.41 o 
   7   5  11       46.60       36.81      3.94 o 
   8   5  11        7.67        6.68      1.68 o 
   0   6  11       13.41       12.52      3.47 o 
   1   6  11       26.83       31.53      5.99 o 
   2   6  11      354.00      338.41      7.13 o 
   3   6  11      141.76      141.96      5.91 o 
   4   6  11       31.00       44.77      4.26 o 
   5   6  11       74.97       62.16     18.47 o 
   6   6  11       57.56       58.15      1.79 o 
   7   6  11        0.79        1.96      1.47 o 
   8   6  11        7.70        9.07      7.11 o 
   0   7  11      282.68      257.05     11.17 o 
   1   7  11       32.07       31.19      3.04 o 
   2   7  11       15.50       22.89      2.73 o 
   3   7  11       26.25       26.70      2.48 o 
   4   7  11       73.64       84.26      2.38 o 
   5   7  11       25.26       28.15      1.31 o 
   6   7  11       14.32       17.81      3.27 o 
   7   7  11       17.85        4.01      8.30 o 
   0   8  11       12.78       13.37      3.40 o 
   1   8  11      131.51      127.06      2.30 o 
   2   8  11      147.12      171.65      6.00 o 
   3   8  11       54.93       63.07      6.12 o 
   4   8  11        2.12       17.88     11.88 o 
   5   8  11        0.35        4.42      2.57 o 
   6   8  11       25.09       31.53      4.16 o 
   7   8  11        9.29        2.21     11.03 o 
   0   9  11       41.88       46.69      6.46 o 
   1   9  11       32.91       32.92      3.34 o 
   2   9  11       16.62       18.31      3.11 o 
   3   9  11       58.14       55.01      4.17 o 
   4   9  11       30.68       28.18      4.60 o 
   5   9  11       27.87       20.31      5.31 o 
   6   9  11        4.05       10.79      2.57 o 
   0  10  11       15.20       27.62      3.81 o 
   1  10  11        9.71        9.44      2.86 o 
   2  10  11       17.57       15.27      5.96 o 
   3  10  11        4.17        6.54      2.22 o 
   4  10  11       20.38       22.30      3.64 o 
   5  10  11        5.75        8.01      1.89 o 
   1  11  11        4.26       10.14      3.40 o 
   2  11  11        6.18       10.88      4.17 o 
   3  11  11        3.21        5.44      2.94 o 
   4  11  11       26.82       24.36      5.87 o 
   0  12  11        7.84        9.80      9.07 o 
   1  12  11       12.79       14.12      2.86 o 
   2  12  11        8.21       14.61      4.10 o 
   0   0  12     1223.08     1443.55     11.47 o 
   1   0  12      116.37      132.69      7.49 o 
   2   0  12     1764.32     1570.49      8.01 o 
   3   0  12     5085.51     5410.87    305.70 o 
   4   0  12        3.75        8.58      3.43 o 
   5   0  12      211.24      216.33     13.38 o 
   6   0  12        1.74        7.57      2.68 o 
   7   0  12        7.93       10.90      4.64 o 
   8   0  12        0.01       29.16      5.39 o 
   9   0  12        0.20       15.19      3.19 o 
   0   1  12      262.48      225.85     27.30 o 
   1   1  12      655.44      508.46     62.36 o 
   2   1  12      690.01      713.75     40.05 o 
   3   1  12      389.11      444.68     10.20 o 
   4   1  12      619.04      597.34     29.84 o 
   5   1  12      180.69      188.48     11.12 o 
   6   1  12      101.69       98.90      5.68 o 
   7   1  12      161.20      134.16      3.93 o 
   8   1  12       27.56       21.84      3.33 o 
   9   1  12       12.87       13.92      5.90 o 
   0   2  12      544.48      438.80     55.03 o 
   1   2  12      112.21      120.68      3.51 o 
   2   2  12      236.69      253.40     22.11 o 
   3   2  12      302.42      320.90     22.95 o 
   4   2  12      513.24      575.30     20.68 o 
   5   2  12      686.67      635.83     12.69 o 
   6   2  12      219.67      204.76      5.82 o 
   7   2  12      102.08       97.69      3.30 o 
   8   2  12        2.02        3.25      2.49 o 
   9   2  12        0.04        1.75      3.35 o 
   0   3  12      336.62      364.13     51.91 o 
   1   3  12      368.42      375.21     15.61 o 
   2   3  12      124.34      140.47      4.53 o 
   3   3  12       81.72      106.63      9.34 o 
   4   3  12       35.37       37.61      2.23 o 
   5   3  12        4.08        4.41      1.84 o 
   6   3  12      147.44      138.87      6.62 o 
   7   3  12        9.54       14.15      5.99 o 
   8   3  12       11.32       16.18      2.16 o 
   9   3  12       10.06       15.86      4.00 o 
   0   4  12        0.76        6.97      3.19 o 
   1   4  12      393.97      350.14     30.22 o 
   2   4  12      371.21      373.26     35.26 o 
   3   4  12      207.49      206.78      7.74 o 
   4   4  12       46.61       55.90      2.23 o 
   5   4  12      145.75      157.31      4.80 o 
   6   4  12        9.82        8.62      1.88 o 
   7   4  12      110.76      108.17      4.15 o 
   8   4  12       42.75       36.23      4.03 o 
   9   4  12        3.61       12.58      2.32 o 
   0   5  12        1.51        1.72      2.94 o 
   1   5  12      291.47      304.39      7.70 o 
   2   5  12      399.22      326.72     55.75 o 
   3   5  12      359.22      334.87     14.40 o 
   4   5  12        6.43        7.26      2.37 o 
   5   5  12       54.54       50.99      3.26 o 
   6   5  12       27.31       24.45      4.38 o 
   7   5  12        9.26       10.81      2.96 o 
   8   5  12        6.91        6.88      3.16 o 
   0   6  12     1029.50     1066.91     20.36 o 
   1   6  12      663.10      689.28     41.53 o 
   2   6  12      448.08      469.42     19.88 o 
   3   6  12       75.68       71.55      4.55 o 
   4   6  12      143.52      147.74      5.31 o 
   5   6  12       59.54       63.79      8.97 o 
   6   6  12        7.68       10.79      2.83 o 
   7   6  12       28.32       18.42      6.17 o 
   8   6  12        1.47        0.74      8.58 o 
   0   7  12      220.89      219.06     18.29 o 
   1   7  12       34.85       33.29      1.96 o 
   2   7  12      169.51      159.30      9.53 o 
   3   7  12       46.23       49.21      4.05 o 
   4   7  12      112.94      116.65      3.31 o 
   5   7  12       62.27       69.20      2.01 o 
   6   7  12       12.42       11.10      2.50 o 
   7   7  12        0.79        3.11      2.33 o 
   8   7  12        0.77        4.90     10.54 o 
   0   8  12       73.86       56.01      5.27 o 
   1   8  12       81.78       69.26      3.65 o 
   2   8  12      214.59      214.74      4.12 o 
   3   8  12       95.32       89.41      8.02 o 
   4   8  12      223.90      224.32      6.02 o 
   5   8  12        1.78        5.97      4.06 o 
   6   8  12       25.09       31.23      7.94 o 
   7   8  12        1.94        6.86      9.80 o 
   0   9  12        6.69       13.50      7.35 o 
   1   9  12       65.83       56.49      3.28 o 
   2   9  12        1.77        4.90      3.43 o 
   3   9  12       59.56       53.05      2.71 o 
   4   9  12       12.74        9.80      3.67 o 
   5   9  12       23.88       26.08      2.82 o 
   6   9  12        0.93        2.74      3.19 o 
   0  10  12        5.78       13.48      6.13 o 
   1  10  12        2.69        6.10      2.35 o 
   2  10  12       26.28       33.35      8.28 o 
   3  10  12       13.40       18.03      3.64 o 
   4  10  12       40.41       44.10     11.44 o 
   5  10  12        1.28        5.41      1.91 o 
   0  11  12       30.81       33.67      4.62 o 
   1  11  12        3.95        6.42      3.42 o 
   2  11  12       19.55       10.10      3.43 o 
   3  11  12        9.92        8.68      2.86 o 
   4  11  12        5.33        9.24      5.47 o 
   0  12  12       23.44       18.92      4.29 o 
   1  12  12        8.69       12.42      5.99 o 
   2  12  12        1.39        8.80      3.80 o 
   1   0  13     1386.63     1446.88     97.74 o 
   2   0  13      738.42      754.06    180.30 o 
   3   0  13       84.54       75.26      2.71 o 
   4   0  13      146.49      154.74      5.59 o 
   5   0  13       76.50       83.54      2.48 o 
   6   0  13       70.40       70.53      3.31 o 
   7   0  13      279.31      266.52     50.33 o 
   9   0  13        0.02        5.39      3.19 o 
   0   1  13      122.54      138.64      7.61 o 
   1   1  13      129.95      141.27     15.52 o 
   2   1  13     2166.68     2557.68    137.42 o 
   3   1  13       65.48       64.05      2.18 o 
   4   1  13      686.56      683.17     23.35 o 
   5   1  13      382.79      414.02     29.84 o 
   6   1  13      214.94      198.63     17.62 o 
   7   1  13       45.73       45.25     10.61 o 
   8   1  13        8.59       13.62      2.64 o 
   9   1  13       21.34       22.35      4.67 o 
   0   2  13      219.37      254.55     56.26 o 
   1   2  13      245.34      230.05      6.70 o 
   2   2  13      263.10      270.86      5.66 o 
   3   2  13      928.07      917.20     53.86 o 
   4   2  13      119.58      111.58      8.01 o 
   5   2  13      181.07      205.75     11.12 o 
   6   2  13      138.81      114.86      3.58 o 
   7   2  13       23.20       25.87      2.70 o 
   8   2  13        6.99       19.85      5.39 o 
   9   2  13        0.03        5.73      3.78 o 
   0   3  13      784.16      852.83    122.48 o 
   1   3  13     1001.17     1023.29     43.86 o 
   2   3  13      167.75      178.52     14.81 o 
   3   3  13      252.11      287.84     15.32 o 
   4   3  13      142.99      142.10      6.66 o 
   5   3  13      101.75      106.80      6.16 o 
   6   3  13      152.36      148.28      4.67 o 
   7   3  13       26.83       24.16      4.00 o 
   8   3  13        1.23        4.81      2.40 o 
   9   3  13        6.59        4.82      4.80 o 
   0   4  13       10.21       12.46      1.86 o 
   1   4  13        5.38        6.13      2.70 o 
   2   4  13      358.50      398.17     33.92 o 
   3   4  13      535.37      562.39     21.96 o 
   4   4  13      137.85      124.17      8.05 o 
   5   4  13       32.07       30.63      1.91 o 
   6   4  13      128.09      145.40      2.59 o 
   7   4  13       46.92       49.55      3.30 o 
   8   4  13        6.15        8.07      1.85 o 
   9   4  13        3.28        1.47      2.94 o 
   0   5  13      101.07      128.11      9.93 o 
   1   5  13      144.30      135.58      4.56 o 
   2   5  13       23.34       25.38      1.98 o 
   3   5  13       72.26       72.96      5.13 o 
   4   5  13       39.25       37.65      2.00 o 
   5   5  13       88.82      100.56      3.56 o 
   6   5  13       91.23       82.51      2.64 o 
   7   5  13      100.81       78.98      3.41 o 
   8   5  13        0.56        7.02      3.75 o 
   0   6  13        7.79       11.27      3.68 o 
   1   6  13       34.92       37.72      5.63 o 
   2   6  13       87.85       93.08      4.11 o 
   3   6  13      236.18      217.69      7.14 o 
   4   6  13      673.08      624.57     30.81 o 
   5   6  13       11.24       13.19      5.33 o 
   6   6  13        9.66       10.01      2.94 o 
   7   6  13        0.53        8.33      8.58 o 
   8   6  13        1.50        3.42      3.87 o 
   0   7  13      127.98      142.94      7.24 o 
   1   7  13      185.62      179.52      6.63 o 
   2   7  13       92.08       79.99      3.93 o 
   3   7  13       26.58       27.88      4.05 o 
   4   7  13      131.55      119.80      8.81 o 
   5   7  13        1.26        3.09      1.17 o 
   6   7  13        0.89        5.87      2.42 o 
   7   7  13        3.79        4.77      1.94 o 
   0   8  13       52.22       48.21      2.90 o 
   1   8  13        7.46       15.55      3.02 o 
   2   8  13        6.76        7.32      2.02 o 
   3   8  13       78.03       84.01      4.26 o 
   4   8  13       49.59       53.85      4.74 o 
   5   8  13       31.13       29.35      3.16 o 
   6   8  13       22.53       17.44      4.61 o 
   7   8  13        4.58        8.22      2.54 o 
   0   9  13      112.29      106.62      7.34 o 
   1   9  13       84.67       81.35      6.24 o 
   2   9  13       20.75       23.50      2.87 o 
   3   9  13       60.13       62.87      6.97 o 
   4   9  13       30.91       37.63      3.90 o 
   5   9  13        2.18        9.53      6.62 o 
   6   9  13        5.19        7.60      6.49 o 
   0  10  13        6.59       10.78      4.41 o 
   1  10  13       23.10       21.26      4.19 o 
   2  10  13       24.83       29.12      3.26 o 
   3  10  13       14.11       17.76      2.80 o 
   4  10  13       32.92       33.56      5.20 o 
   5  10  13       13.99       22.56     11.09 o 
   0  11  13        7.57       11.27      7.11 o 
   1  11  13       35.28       29.59      8.26 o 
   2  11  13        0.99        7.35      5.15 o 
   3  11  13        8.61       12.42      3.41 o 
   4  11  13        5.58       12.55      5.09 o 
   0  12  13        8.50       11.03      7.60 o 
   1  12  13        1.81        9.45      5.76 o 
   0   0  14      581.16      779.33      8.39 o 
   1   0  14      207.40      179.11     25.55 o 
   2   0  14      146.50      131.46     16.20 o 
   3   0  14     2994.88     3384.96    559.89 o 
   4   0  14        1.97        0.25      3.68 o 
   5   0  14      177.84      200.93     15.21 o 
   6   0  14       29.92       41.92      3.93 o 
   7   0  14        5.20        7.60      6.13 o 
   8   0  14       10.62       15.60      4.04 o 
   9   0  14        2.50        3.23      2.33 o 
   0   1  14      103.44       92.42     17.54 o 
   1   1  14      103.85      106.56     10.38 o 
   2   1  14       40.68       49.88      1.78 o 
   3   1  14      124.02      127.56      2.40 o 
   4   1  14       94.79      101.64      4.57 o 
   5   1  14       79.75       77.82      5.58 o 
   6   1  14      163.05      166.38      5.25 o 
   7   1  14      140.31      112.74      5.59 o 
   8   1  14       31.69       39.24      2.89 o 
   9   1  14       32.71       24.68      3.68 o 
   0   2  14       28.31       28.97     17.40 o 
   1   2  14      370.19      426.42     13.07 o 
   2   2  14      634.65      663.79     33.43 o 
   3   2  14       74.16       91.39      3.28 o 
   4   2  14       56.82       51.16      2.29 o 
   5   2  14       58.97       46.02      4.21 o 
   6   2  14      109.07      121.58      8.16 o 
   7   2  14       55.19       50.56      6.32 o 
   8   2  14        5.43       13.64      2.28 o 
   9   2  14        7.28       16.37      5.36 o 
   0   3  14        0.74        6.37      3.19 o 
   1   3  14       85.13       99.99      9.89 o 
   2   3  14      358.04      399.64     16.91 o 
   3   3  14      211.42      196.32     17.68 o 
   4   3  14       44.56       44.01      5.27 o 
   5   3  14      143.46      153.03      7.86 o 
   6   3  14      101.71       92.27      4.69 o 
   7   3  14       10.93        9.83      1.75 o 
   8   3  14       11.20       12.03      2.37 o 
   9   3  14        3.75        5.04      4.00 o 
   0   4  14       50.94       48.29      4.29 o 
   1   4  14       42.29       50.40      2.39 o 
   2   4  14      160.27      180.53      9.89 o 
   3   4  14      102.90       93.37      4.07 o 
   4   4  14       56.45       53.91      3.01 o 
   5   4  14       36.11       52.37      5.73 o 
   6   4  14       59.38       66.23      4.25 o 
   7   4  14       52.74       54.03      5.52 o 
   8   4  14        1.80        5.63      2.02 o 
   9   4  14        4.01        9.48      4.34 o 
   0   5  14      175.32      166.54      4.51 o 
   1   5  14       54.86       53.73      4.36 o 
   2   5  14      257.27      253.83     11.70 o 
   3   5  14       18.32       12.81      2.46 o 
   4   5  14      288.47      290.76     11.30 o 
   5   5  14       20.87       20.88      4.42 o 
   6   5  14      102.30       96.72      3.68 o 
   7   5  14       10.76       10.35      1.84 o 
   8   5  14        4.28       11.57      3.81 o 
   0   6  14        0.01        4.90      4.66 o 
   1   6  14      234.92      255.08     26.58 o 
   2   6  14       54.89       53.25      3.93 o 
   3   6  14      354.67      328.78     11.40 o 
   4   6  14      180.87      161.64      5.85 o 
   5   6  14        7.08        8.21      1.54 o 
   6   6  14       10.23       13.00      2.37 o 
   7   6  14        0.29        4.67      3.93 o 
   8   6  14        3.80        3.27      3.19 o 
   0   7  14       61.44       67.32      8.09 o 
   1   7  14       77.76       72.93      2.83 o 
   2   7  14       93.06       89.41      4.11 o 
   3   7  14      402.81      385.19     13.07 o 
   4   7  14       79.36       74.38      4.64 o 
   5   7  14       20.19       21.03      4.24 o 
   6   7  14        5.43        5.41      1.87 o 
   7   7  14        1.55        8.75      3.19 o 
   0   8  14       51.12       44.68      4.59 o 
   1   8  14      100.31       99.64      5.74 o 
   2   8  14      215.29      189.39      9.33 o 
   3   8  14      157.97      151.52      6.39 o 
   4   8  14       22.95       32.45      4.41 o 
   5   8  14        7.44        9.63      3.62 o 
   6   8  14        8.02       12.42      1.45 o 
   7   8  14        7.23        7.82      3.65 o 
   0   9  14      216.87      220.19      8.83 o 
   1   9  14        1.82        6.34      3.42 o 
   2   9  14      116.72      115.93      5.22 o 
   3   9  14      113.31      114.11      3.62 o 
   4   9  14        9.53        7.12      2.39 o 
   5   9  14       26.46       39.54     10.82 o 
   6   9  14        7.71        5.46      2.06 o 
   0  10  14       15.10       29.96     12.99 o 
   1  10  14       12.00       15.84      5.72 o 
   2  10  14        9.81        7.76      5.16 o 
   3  10  14       14.93       16.89      3.75 o 
   4  10  14       14.32       18.38      3.31 o 
   5  10  14       16.91        7.64      3.87 o 
   0  11  14       23.82       16.31      4.00 o 
   1  11  14        9.07        8.16      3.16 o 
   2  11  14        3.49       10.43      4.67 o 
   3  11  14       25.83       24.31      4.03 o 
   1   0  15     1179.75     1077.63    147.59 o 
   2   0  15       32.56       35.15      3.31 o 
   3   0  15        7.28       21.93      9.92 o 
   4   0  15      296.51      299.22     22.36 o 
   5   0  15       53.63       64.30      9.68 o 
   6   0  15       94.85      100.20      4.54 o 
   7   0  15        3.73        8.05      3.87 o 
   8   0  15        7.18        5.60      4.12 o 
   9   0  15        7.16       14.40      4.18 o 
   0   1  15       65.08       51.75      8.34 o 
   1   1  15        1.80        3.27      2.33 o 
   2   1  15      500.56      607.66     37.26 o 
   3   1  15      265.73      268.73     41.41 o 
   4   1  15      173.04      156.79      4.68 o 
   5   1  15       92.26       81.17      7.29 o 
   6   1  15       66.46       55.30      4.64 o 
   7   1  15        5.80       11.71      4.26 o 
   8   1  15        4.80        8.46      3.13 o 
   9   1  15        5.78       11.44      5.99 o 
   0   2  15      386.01      400.14     34.08 o 
   1   2  15       44.65       55.34      5.31 o 
   2   2  15      349.92      403.66     20.76 o 
   3   2  15      121.91      107.44      5.14 o 
   4   2  15        7.34        7.11      3.47 o 
   5   2  15       13.02       18.45      3.13 o 
   6   2  15       64.06       67.13      4.34 o 
   7   2  15       29.97       29.58      2.71 o 
   8   2  15        2.56       10.16      5.88 o 
   9   2  15        0.54        0.74      3.68 o 
   0   3  15       14.40        8.51      2.22 o 
   1   3  15      280.10      283.46     24.52 o 
   2   3  15      264.56      287.34     14.86 o 
   3   3  15      167.38      186.57      3.72 o 
   4   3  15       95.54      102.44      5.96 o 
   5   3  15      163.89      149.51      3.19 o 
   6   3  15       53.06       45.45      3.79 o 
   7   3  15       55.87       53.26      5.27 o 
   8   3  15       16.82       16.47      5.38 o 
   9   3  15        2.00       13.48      9.80 o 
   0   4  15        7.56        0.14      2.94 o 
   1   4  15       79.02       92.75      2.11 o 
   2   4  15       86.34       75.31      3.54 o 
   3   4  15      401.18      360.06     41.23 o 
   4   4  15      599.47      661.21     34.86 o 
   5   4  15       20.53       27.37      2.16 o 
   6   4  15       13.75       10.76      2.48 o 
   7   4  15        3.42        2.92      2.17 o 
   8   4  15        4.92        6.20      1.82 o 
   9   4  15        4.74        9.37      7.06 o 
   0   5  15        6.88       11.03      2.23 o 
   1   5  15       74.36       70.28      3.53 o 
   2   5  15       54.88       65.70      3.54 o 
   3   5  15      310.51      321.90     14.68 o 
   4   5  15      458.90      445.60     32.65 o 
   5   5  15       47.78       45.38      2.76 o 
   6   5  15       84.56       96.29      3.13 o 
   7   5  15       12.57        7.33      3.15 o 
   8   5  15       10.29        4.81      2.89 o 
   0   6  15       73.73       73.57      5.03 o 
   1   6  15      180.84      208.41     37.18 o 
   2   6  15      198.47      188.65     12.70 o 
   3   6  15       44.72       53.49      4.14 o 
   4   6  15       49.88       50.09      4.87 o 
   5   6  15       83.83       74.54      7.40 o 
   6   6  15       44.29       34.28      3.12 o 
   7   6  15        1.75        2.58      1.59 o 
   8   6  15        4.97        6.29      8.33 o 
   0   7  15      434.41      400.46     16.46 o 
   1   7  15       39.79       40.52      2.19 o 
   2   7  15       25.13       29.61      3.86 o 
   3   7  15      369.79      334.86     12.41 o 
   4   7  15       90.79       89.26      6.12 o 
   5   7  15       12.69       18.58      1.71 o 
   6   7  15       12.38       13.87      1.37 o 
   7   7  15       20.08       14.36      7.35 o 
   0   8  15      101.94       94.31     15.33 o 
   1   8  15       35.76       29.61      2.38 o 
   2   8  15       17.31       20.18      2.42 o 
   3   8  15      317.05      306.86     18.32 o 
   4   8  15       71.91       80.35      5.56 o 
   5   8  15       10.42       20.10      7.00 o 
   6   8  15        3.22        8.05      5.27 o 
   7   8  15        0.89        9.34      9.68 o 
   0   9  15       79.96      102.72     12.63 o 
   1   9  15       18.20       19.16      3.74 o 
   2   9  15        5.13        7.32      3.61 o 
   3   9  15       59.06       58.83      5.84 o 
   4   9  15       53.86       62.16      5.31 o 
   5   9  15        4.63        5.61      2.89 o 
   6   9  15        4.14        9.79      6.76 o 
   0  10  15        0.49        6.57      4.35 o 
   1  10  15       10.78       20.92      2.30 o 
   2  10  15       12.27       17.41      3.15 o 
   3  10  15       46.82       51.96      3.59 o 
   4  10  15        4.22        8.90      2.92 o 
   5  10  15        4.09        3.68     10.05 o 
   0  11  15       15.28       19.58      4.66 o 
   1  11  15       13.54       10.96      5.68 o 
   2  11  15        0.27       13.72      5.51 o 
   3  11  15        2.87        6.37      7.84 o 
   0   0  16      505.81      457.76      6.41 o 
   1   0  16      347.17      346.83     35.29 o 
   2   0  16       65.38       68.95      3.35 o 
   3   0  16      470.56      441.61     53.53 o 
   4   0  16        0.18        0.74      3.68 o 
   5   0  16       95.10       99.43      6.74 o 
   6   0  16      131.92      125.27      5.05 o 
   7   0  16       11.07        5.39      5.15 o 
   8   0  16        3.30        7.95      3.92 o 
   9   0  16        1.65       14.60      3.97 o 
   0   1  16       12.01       19.46      6.25 o 
   1   1  16      826.41      735.48     47.55 o 
   2   1  16      152.83      126.91      8.18 o 
   3   1  16      420.60      454.99     25.58 o 
   4   1  16       94.67       99.25      6.51 o 
   5   1  16      392.25      382.90     21.67 o 
   6   1  16       44.23       41.38      3.77 o 
   7   1  16        0.11       12.74      6.12 o 
   8   1  16        3.41        4.91      2.41 o 
   9   1  16        1.29        0.75      2.89 o 
   0   2  16      274.41      363.07     21.99 o 
   1   2  16      250.29      266.73      7.45 o 
   2   2  16      247.89      256.07     20.24 o 
   3   2  16     1004.32     1039.95     44.71 o 
   4   2  16       27.11       32.78      2.65 o 
   5   2  16      229.86      260.65     10.16 o 
   7   2  16        9.36        4.03      6.37 o 
   8   2  16        3.66        8.75      5.62 o 
   9   2  16        3.04        9.60      3.68 o 
   0   3  16       70.52       63.05      2.63 o 
   1   3  16      349.82      323.96     32.95 o 
   2   3  16       76.45       88.68      4.64 o 
   3   3  16      391.07      372.38     17.13 o 
   4   3  16      683.09      633.61     41.13 o 
   5   3  16      246.76      247.04     18.03 o 
   6   3  16      202.28      214.07     16.79 o 
   7   3  16       14.47       11.20      3.12 o 
   8   3  16        8.19       15.28      2.01 o 
   9   3  16        6.84        8.38      1.93 o 
   0   4  16       37.98       49.74      4.42 o 
   1   4  16      203.20      177.18     22.81 o 
   2   4  16       16.54       10.50      2.56 o 
   3   4  16      242.45      253.05     18.63 o 
   4   4  16       23.57       20.14      4.67 o 
   5   4  16      377.77      363.93     18.98 o 
   6   4  16       12.13       10.14      3.68 o 
   7   4  16       34.24       45.90      7.06 o 
   8   4  16       14.92       16.74      2.94 o 
   1   5  16       23.90       28.68      3.08 o 
   2   5  16       66.39       59.52      3.01 o 
   3   5  16      534.82      579.90     19.74 o 
   4   5  16      235.94      241.53      9.14 o 
   5   5  16       24.21       31.96      5.09 o 
   6   5  16      174.45      190.58      8.32 o 
   7   5  16        4.32        7.77      3.68 o 
   8   5  16        1.73        4.42      2.34 o 
   0   6  16       74.91       75.27      3.87 o 
   1   6  16       36.34       40.28      5.36 o 
   2   6  16       78.05       81.12      7.81 o 
   3   6  16      348.28      354.94     10.53 o 
   4   6  16      119.74      115.41      8.94 o 
   5   6  16       13.42        8.66      2.87 o 
   6   6  16        8.46       14.53      2.69 o 
   7   6  16        4.63        6.14      2.60 o 
   8   6  16        5.28       10.29      9.80 o 
   0   7  16       11.85        4.76      5.29 o 
   1   7  16       39.76       43.62      4.10 o 
   2   7  16       59.73       57.19      8.53 o 
   3   7  16      121.46      120.72      4.50 o 
   4   7  16       13.40       15.89      2.71 o 
   5   7  16       19.41       12.26      3.10 o 
   6   7  16       11.74        9.62      2.12 o 
   7   7  16        9.11       16.58      4.53 o 
   0   8  16       90.71       83.84     14.10 o 
   1   8  16       47.35       43.97      4.82 o 
   2   8  16        3.78       10.05      3.83 o 
   3   8  16      116.70      110.02      7.63 o 
   4   8  16       82.60       94.06      3.60 o 
   5   8  16       29.53       34.83      3.40 o 
   6   8  16       18.02       20.80      4.99 o 
   0   9  16        3.79        3.15      4.40 o 
   1   9  16       29.48       35.96      2.99 o 
   2   9  16      113.30       97.11      9.73 o 
   3   9  16       25.06       25.99      4.35 o 
   4   9  16       79.02       83.06      4.32 o 
   5   9  16        0.65        5.97      2.01 o 
   6   9  16        4.29        8.42      4.66 o 
   0  10  16        2.88       10.74      3.17 o 
   1  10  16        4.58       12.25      4.15 o 
   2  10  16       31.42       29.72      4.74 o 
   3  10  16       42.48       42.30      5.31 o 
   4  10  16        9.06       17.50      3.60 o 
   0  11  16        0.11        4.41      4.90 o 
   1  11  16        3.72       10.01      3.89 o 
   2  11  16       11.85       17.79      5.58 o 
   3  11  16       15.59       18.40      5.71 o 
   1   0  17      207.63      220.73     27.26 o 
   2   0  17        3.79        3.44      2.89 o 
   3   0  17       67.48       68.46      4.90 o 
   4   0  17       12.93       11.27      6.37 o 
   5   0  17      147.74      149.23     21.10 o 
   6   0  17       27.22       26.11      4.75 o 
   7   0  17        1.64        4.41      5.15 o 
   8   0  17       10.39        8.33     11.27 o 
   9   0  17       13.36       19.76      9.92 o 
   0   1  17      269.10      295.39     31.08 o 
   1   1  17      115.38       83.55      3.90 o 
   2   1  17       43.21       50.53      3.82 o 
   3   1  17      336.20      338.18     21.54 o 
   4   1  17      164.14      170.88      6.30 o 
   5   1  17      363.62      359.24      6.53 o 
   6   1  17        5.64        9.75      2.58 o 
   7   1  17       26.08       24.08      3.47 o 
   8   1  17        2.55        7.47      3.64 o 
   9   1  17        2.49       11.03      3.19 o 
   0   2  17       18.46        9.21      3.92 o 
   1   2  17       48.36       46.47      2.69 o 
   2   2  17      352.04      319.16     24.00 o 
   3   2  17      118.99      112.56      2.95 o 
   4   2  17      274.50      288.22     14.23 o 
   5   2  17      225.05      233.26      6.13 o 
   6   2  17       72.97       80.20      3.07 o 
   7   2  17        5.73        7.15      2.01 o 
   8   2  17        2.94        6.11      3.38 o 
   9   2  17        0.73        8.58      6.37 o 
   0   3  17        7.72        3.49      3.35 o 
   1   3  17      504.76      482.91     35.53 o 
   2   3  17      403.63      422.55     34.29 o 
   3   3  17      107.15      114.88      2.16 o 
   4   3  17      103.90      102.87      2.43 o 
   5   3  17      169.76      167.31      8.67 o 
   6   3  17       73.89       74.68      6.65 o 
   7   3  17        6.66       17.51      3.71 o 
   8   3  17        7.43        9.90      4.13 o 
   0   4  17      162.48      150.87      6.04 o 
   1   4  17      178.87      166.31      8.93 o 
   2   4  17      441.85      434.42     20.52 o 
   3   4  17      109.90       97.79      9.70 o 
   4   4  17     1089.39     1241.68     89.67 o 
   5   4  17       65.92       81.95      6.46 o 
   6   4  17       12.29        9.36      2.34 o 
   7   4  17        5.42        8.11      2.29 o 
   8   4  17       19.59       23.77      2.90 o 
   0   5  17       90.35       89.09      6.62 o 
   1   5  17       82.79       81.39      3.64 o 
   2   5  17        3.92        7.73      2.65 o 
   3   5  17      376.21      368.11     13.06 o 
   4   5  17      184.91      181.97      7.30 o 
   5   5  17      225.91      232.53      4.21 o 
   6   5  17       30.19       27.86      2.80 o 
   7   5  17        2.42       16.91      9.80 o 
   8   5  17       15.45       16.62      6.37 o 
   0   6  17      556.75      567.58     55.48 o 
   1   6  17       55.30       55.79      2.34 o 
   2   6  17      110.48      107.37     16.77 o 
   3   6  17        0.76       21.56      6.37 o 
   4   6  17      144.08      134.02      6.97 o 
   5   6  17       11.27       14.91      2.52 o 
   6   6  17       45.93       41.76      3.40 o 
   7   6  17        4.19        3.40      1.48 o 
   0   7  17      114.36      137.47      7.48 o 
   1   7  17      339.46      327.29     23.43 o 
   2   7  17      127.87      121.62      8.75 o 
   3   7  17      213.59      198.54     10.77 o 
   4   7  17       80.46       77.15      8.42 o 
   5   7  17        7.05       11.88      5.27 o 
   6   7  17        4.68        7.23      3.03 o 
   7   7  17        2.07        2.13      2.56 o 
   0   8  17      233.09      241.44     32.52 o 
   1   8  17       79.86       75.38      6.55 o 
   2   8  17        0.31        0.25      6.37 o 
   3   8  17       28.23       31.26      4.31 o 
   4   8  17       59.24       51.98      9.34 o 
   5   8  17        8.11        5.88      3.35 o 
   6   8  17       11.08       12.64      2.32 o 
   0   9  17        9.32       20.09     15.07 o 
   1   9  17       12.89       22.99      9.43 o 
   2   9  17       27.32       23.45      4.60 o 
   3   9  17       11.34       13.10      3.09 o 
   4   9  17       78.02       72.72      3.92 o 
   5   9  17        2.43       10.48      3.83 o 
   0  10  17        0.00       10.05      7.60 o 
   1  10  17        7.73        7.42      3.91 o 
   2  10  17        6.40        8.58      3.00 o 
   3  10  17       26.56       34.29      4.28 o 
   4  10  17       16.41       22.16      6.15 o 
   0  11  17        0.28       12.25      6.62 o 
   1  11  17       10.40       17.16      2.94 o 
   2  11  17       30.49       29.10      5.19 o 
   0   0  18        1.06        7.60      3.68 o 
   1   0  18     2320.57     2557.68    183.52 o 
   2   0  18       78.48       60.32      4.66 o 
   3   0  18        2.54        2.21      4.17 o 
   4   0  18       20.88       27.26      3.97 o 
   5   0  18       16.43        8.15      4.19 o 
   6   0  18        1.68        0.74      4.90 o 
   7   0  18        5.47        9.48      6.65 o 
   8   0  18        1.07        7.11      6.37 o 
   9   0  18        8.31        4.90      6.62 o 
   0   1  18        7.80       18.87      3.92 o 
   1   1  18      174.22      176.16     16.56 o 
   2   1  18      114.11      112.93      5.35 o 
   3   1  18      206.26      220.01     18.67 o 
   4   1  18      331.12      334.43     36.15 o 
   5   1  18      190.99      204.36      6.67 o 
   6   1  18       24.10       28.88      3.63 o 
   7   1  18       31.14       31.33      3.45 o 
   8   1  18        1.87        9.76      3.34 o 
   9   1  18        1.10       23.92      5.22 o 
   1   2  18       53.56       54.38      2.72 o 
   2   2  18      229.03      211.99      5.00 o 
   3   2  18      233.43      253.70      8.89 o 
   4   2  18       42.29       50.60      7.22 o 
   5   2  18       48.95       47.23      2.27 o 
   6   2  18       39.90       40.55      3.08 o 
   7   2  18        0.38        9.31      5.39 o 
   8   2  18        2.40        8.49      3.06 o 
   0   3  18      168.27      166.00      7.73 o 
   1   3  18      215.29      232.15     12.30 o 
   2   3  18      146.79      143.59      4.60 o 
   3   3  18      446.85      467.61     21.78 o 
   4   3  18      720.31      666.74     59.96 o 
   5   3  18      286.78      275.47     10.24 o 
   6   3  18       45.23       38.96      2.30 o 
   7   3  18        0.31        7.35     10.78 o 
   8   3  18       14.82       10.46      4.43 o 
   0   4  18      848.80      878.27     28.38 o 
   1   4  18       56.14       52.04      2.65 o 
   2   4  18       73.11       63.33      3.31 o 
   3   4  18      194.40      209.04      8.48 o 
   4   4  18       92.96       70.90      6.17 o 
   5   4  18      119.85      117.69      5.73 o 
   6   4  18       13.83       14.16      2.73 o 
   7   4  18       26.75       20.29      3.54 o 
   8   4  18       14.36       12.58      3.98 o 
   0   5  18       92.90      112.39     11.16 o 
   1   5  18      177.44      125.79     27.78 o 
   2   5  18       17.41       20.96      2.76 o 
   3   5  18      390.44      439.50     24.59 o 
   4   5  18        7.85       13.36      2.79 o 
   5   5  18       20.68       17.44      3.11 o 
   6   5  18       23.79       22.60      4.70 o 
   7   5  18        4.24       13.40      3.31 o 
   8   5  18        2.28        3.22      2.19 o 
   0   6  18      123.16       98.58      8.71 o 
   1   6  18       26.92       23.04      3.47 o 
   2   6  18       23.65       23.92      4.77 o 
   3   6  18      350.25      352.03     15.39 o 
   4   6  18      159.66      139.95     10.76 o 
   5   6  18      111.64      119.27      3.63 o 
   6   6  18       10.19        5.06      2.67 o 
   7   6  18        1.58        9.65      3.77 o 
   0   7  18       93.17       96.15      7.23 o 
   1   7  18       36.66       32.07      3.48 o 
   2   7  18        3.47       13.30      3.64 o 
   3   7  18       37.95       37.85      6.54 o 
   4   7  18      191.73      167.06      6.48 o 
   5   7  18       24.75       34.34      4.49 o 
   6   7  18       18.34       14.55      4.43 o 
   7   7  18        7.24       13.98      2.68 o 
   0   8  18       58.94       46.28      7.35 o 
   1   8  18      157.63      156.97      9.48 o 
   2   8  18       28.18       20.31      5.24 o 
   3   8  18       23.82       31.43      3.31 o 
   4   8  18       48.14       45.98      2.71 o 
   5   8  18        8.75        7.78      2.23 o 
   6   8  18        3.49        4.97      7.47 o 
   0   9  18       12.30       17.74      6.30 o 
   1   9  18       66.17       57.90      3.68 o 
   2   9  18       11.69       14.61      3.04 o 
   3   9  18       33.87       44.12     16.35 o 
   4   9  18        3.53        9.61      4.78 o 
   5   9  18        4.25        7.71      4.53 o 
   0  10  18        1.01        5.64      8.58 o 
   1  10  18        6.59       18.94      3.69 o 
   2  10  18        8.06       12.69      6.70 o 
   3  10  18        5.26        3.88      5.06 o 
   4  10  18       14.93       10.74      3.67 o 
   0  11  18        6.48        5.33      3.68 o 
   1  11  18        3.29        7.72      5.76 o 
   1   0  19      158.62      159.34     11.41 o 
   2   0  19       81.97       80.48      6.53 o 
   3   0  19      164.69      162.18     11.41 o 
   4   0  19       32.51       45.80      5.64 o 
   5   0  19      200.96      215.68     27.61 o 
   6   0  19      230.48      210.22     17.79 o 
   7   0  19       17.33       13.72      3.99 o 
   8   0  19        4.76        6.13      5.88 o 
   0   1  19      102.65       79.47     16.68 o 
   1   1  19        5.27        4.31      4.05 o 
   2   1  19      105.40      116.30      4.74 o 
   3   1  19       38.64       42.24      3.18 o 
   4   1  19      178.57      221.32     16.11 o 
   5   1  19       15.63       21.13      6.23 o 
   6   1  19       28.88       30.45      3.05 o 
   7   1  19        0.85        7.85      3.63 o 
   8   1  19        0.76       12.25      5.64 o 
   0   2  19        3.50        4.66      3.80 o 
   1   2  19      233.82      249.22     11.41 o 
   2   2  19      754.85      795.08     34.46 o 
   3   2  19        6.50        9.85      3.92 o 
   4   2  19       82.36       80.51      5.93 o 
   5   2  19       63.42       78.92      6.05 o 
   6   2  19        4.81       10.46      3.10 o 
   7   2  19       16.95       16.07      4.03 o 
   8   2  19       27.57       32.47      4.67 o 
   0   3  19       17.54        9.80      4.90 o 
   1   3  19       47.28       46.56      2.56 o 
   2   3  19       81.56       93.83      6.51 o 
   3   3  19       50.07       44.50      2.30 o 
   4   3  19        5.32        9.11      3.94 o 
   5   3  19       59.02       65.73      3.54 o 
   6   3  19       20.32       17.64      3.15 o 
   7   3  19       37.68       37.75      5.27 o 
   8   3  19        1.19        4.90      4.41 o 
   0   4  19      250.22      267.21     10.31 o 
   1   4  19       69.07       79.78      7.07 o 
   2   4  19      239.51      289.26     24.63 o 
   3   4  19       94.31       91.49      3.35 o 
   4   4  19       10.47       14.40      2.72 o 
   5   4  19        6.98       12.90      2.69 o 
   6   4  19        2.77        6.62      5.15 o 
   7   4  19        0.18       13.72      5.64 o 
   8   4  19        3.26        9.67      3.01 o 
   0   5  19      697.06      637.66     11.45 o 
   1   5  19      114.34      110.19      6.51 o 
   2   5  19      179.10      173.16      9.92 o 
   3   5  19      473.55      474.49     36.20 o 
   4   5  19       79.77       72.09      4.23 o 
   5   5  19       69.75       76.06      8.30 o 
   6   5  19       22.27       14.39      3.13 o 
   7   5  19        3.36        7.01      4.78 o 
   0   6  19       79.90       74.13     12.63 o 
   1   6  19      161.75      155.60      6.69 o 
   2   6  19       98.30       93.26      2.60 o 
   3   6  19       51.99       56.24      7.47 o 
   4   6  19       95.71       78.94      7.22 o 
   5   6  19        0.63        3.63      2.33 o 
   6   6  19        1.78        3.92      3.43 o 
   7   6  19        1.89        3.73      2.76 o 
   0   7  19      475.28      435.23     41.54 o 
   1   7  19        2.40        8.83      6.86 o 
   2   7  19       27.99       34.90      4.35 o 
   3   7  19       87.22       84.54      5.71 o 
   4   7  19       45.95       33.59      5.86 o 
   5   7  19       26.99       26.01      4.78 o 
   6   7  19       17.01       14.16      2.51 o 
   0   8  19       43.43       22.11      6.38 o 
   1   8  19        2.60        6.79      2.97 o 
   2   8  19       53.80       42.09      3.58 o 
   3   8  19       53.18       40.21      6.62 o 
   4   8  19        2.29       16.48      3.77 o 
   5   8  19       26.21       55.94     10.32 o 
   6   8  19        0.48        6.17      2.49 o 
   0   9  19       33.75       28.49      4.84 o 
   2   9  19       68.95       60.64      5.84 o 
   3   9  19        6.12       10.29      4.17 o 
   4   9  19       17.34       16.21      4.12 o 
   5   9  19       17.20       19.32      3.64 o 
   0  10  19       23.77       33.57      6.32 o 
   1  10  19       10.43       51.74     23.05 o 
   2  10  19        7.76        5.46      4.02 o 
   3  10  19        3.12        6.04      4.67 o 
   0  11  19        9.64        9.97      4.99 o 
   0   0  20       11.32       10.78      4.41 o 
   1   0  20        6.54       12.74     11.15 o 
   2   0  20      113.74      120.88     13.61 o 
   3   0  20      107.97      100.84      8.22 o 
   4   0  20        1.99       11.76      6.13 o 
   5   0  20       20.62       28.45     10.54 o 
   6   0  20        4.87        5.42      2.96 o 
   7   0  20       43.34       66.11      5.06 o 
   8   0  20        5.23       19.85      6.13 o 
   0   1  20        6.07       11.80      2.63 o 
   1   1  20       11.97       13.43      5.50 o 
   2   1  20      231.29      249.72     12.34 o 
   3   1  20      284.90      299.42      9.63 o 
   4   1  20      173.01      194.70     10.61 o 
   5   1  20       56.70       59.91      2.61 o 
   6   1  20       13.49       12.35      5.41 o 
   7   1  20       18.49       17.94      6.08 o 
   8   1  20        4.63        7.25      4.71 o 
   0   2  20      365.44      381.95     39.70 o 
   1   2  20       64.45       65.18      8.78 o 
   2   2  20        5.24        2.70      4.17 o 
   3   2  20       20.39       19.56      3.55 o 
   4   2  20       10.48       11.12      3.93 o 
   5   2  20      155.87      151.84      8.46 o 
   6   2  20       18.90       17.75      2.34 o 
   7   2  20        1.28        5.93      3.76 o 
   8   2  20        7.55       17.03      3.81 o 
   0   3  20     1356.36     1362.48    113.33 o 
   1   3  20       14.23       14.84      5.38 o 
   2   3  20       18.53       23.52      4.18 o 
   3   3  20       54.66       61.86      3.35 o 
   4   3  20       15.23       14.90      2.82 o 
   5   3  20       71.08       83.41      8.14 o 
   6   3  20       43.35       36.61      2.66 o 
   7   3  20       12.25       13.61      3.18 o 
   8   3  20       25.49       29.88      5.38 o 
   0   4  20        7.37        7.63      4.66 o 
   1   4  20      431.76      421.61     18.60 o 
   2   4  20      325.47      355.72     14.83 o 
   3   4  20      352.35      346.42     26.49 o 
   4   4  20       39.01       38.90      2.98 o 
   5   4  20       32.07       35.95      2.82 o 
   6   4  20        4.59        9.52      2.58 o 
   7   4  20        0.39        4.78      2.77 o 
   8   4  20        2.87        6.90      3.58 o 
   0   5  20     1190.18     1164.49     34.11 o 
   1   5  20       79.57       86.92      5.80 o 
   2   5  20       33.63       26.46      3.43 o 
   3   5  20       12.37       15.86      4.60 o 
   4   5  20      261.44      285.62      3.73 o 
   5   5  20        1.47        7.96      2.70 o 
   6   5  20        2.72        6.67      2.45 o 
   7   5  20        3.18       10.91      4.76 o 
   0   6  20        4.78       12.01      6.13 o 
   1   6  20      112.50      108.05      7.75 o 
   2   6  20       26.98       28.54      3.12 o 
   3   6  20       76.86       80.98      4.46 o 
   4   6  20       13.69       18.27      3.02 o 
   5   6  20       63.97       72.10      4.27 o 
   6   6  20        7.58        8.00      5.18 o 
   7   6  20       14.78       22.44      2.65 o 
   0   7  20      231.98      202.72     14.72 o 
   1   7  20      221.87      197.62      7.06 o 
   2   7  20       39.26       35.81      2.79 o 
   3   7  20        3.48        5.90      3.56 o 
   4   7  20       14.18       17.35      3.11 o 
   5   7  20        5.20        8.54      3.38 o 
   6   7  20        1.39        2.84      3.59 o 
   0   8  20        0.00        0.74      7.11 o 
   1   8  20       22.64       27.34      4.88 o 
   2   8  20        0.51        6.97      3.63 o 
   3   8  20       76.16       69.48      4.95 o 
   4   8  20       10.87       10.91      2.37 o 
   5   8  20       13.69        9.94      2.69 o 
   0   9  20       42.43       51.56     14.71 o 
   1   9  20        5.45        9.98      3.32 o 
   2   9  20        5.43       11.51      3.80 o 
   3   9  20       10.01       10.03      3.70 o 
   4   9  20       15.00       23.48      3.42 o 
   1  10  20        6.92       12.65      3.70 o 
   2  10  20       27.99       21.13      3.91 o 
   3  10  20       15.33       16.02      5.64 o 
   1   0  21       68.77       68.74     11.40 o 
   2   0  21       24.38       17.65      2.45 o 
   3   0  21       13.52       12.33      4.90 o 
   4   0  21      117.28      115.05      6.99 o 
   5   0  21       66.21       54.29      4.40 o 
   6   0  21      153.00      135.39     10.30 o 
   7   0  21        0.00       16.17      7.11 o 
   0   1  21      247.14      251.66     28.97 o 
   1   1  21      184.02      187.66      5.56 o 
   2   1  21       65.10       76.78      8.63 o 
   3   1  21      112.97      114.62      5.98 o 
   4   1  21       20.20       25.36      6.61 o 
   5   1  21       94.08       93.51      6.90 o 
   6   1  21       42.23       49.76      4.63 o 
   7   1  21       52.28       50.52      9.30 o 
   8   1  21        4.09       10.06      3.18 o 
   1   2  21       60.93       65.12      7.92 o 
   2   2  21      191.34      182.32     13.88 o 
   3   2  21      149.38      161.98      9.17 o 
   4   2  21       57.10       61.77      3.21 o 
   5   2  21       21.31       19.29      3.66 o 
   6   2  21        0.89       23.52      7.60 o 
   7   2  21       23.33       20.60      4.88 o 
   8   2  21        6.35       10.77      3.43 o 
   0   3  21     1046.86     1036.86     61.26 o 
   1   3  21      390.79      376.11     21.80 o 
   2   3  21      367.06      407.79     26.54 o 
   3   3  21      261.91      275.08     20.13 o 
   4   3  21       53.26       40.38      2.94 o 
   5   3  21       40.66       37.38      4.32 o 
   6   3  21        3.70        9.20      3.78 o 
   7   3  21        2.34        6.46      3.88 o 
   8   3  21       13.95       15.75      3.97 o 
   0   4  21       68.64       89.32     13.48 o 
   1   4  21      185.11      197.51      7.17 o 
   2   4  21        6.99       12.15      3.19 o 
   3   4  21      345.81      335.82     11.10 o 
   4   4  21       80.92       75.26      2.90 o 
   5   4  21        7.96       13.16      3.16 o 
   6   4  21        2.69        7.16      3.59 o 
   7   4  21       10.13       15.50      3.32 o 
   0   5  21      233.08      242.57     23.44 o 
   1   5  21      126.32      150.21      3.50 o 
   2   5  21      162.26      146.69     21.10 o 
   3   5  21      139.17      110.67     16.71 o 
   4   5  21       64.33       72.19      4.20 o 
   5   5  21       57.37       69.64      4.89 o 
   6   5  21       10.20        8.25      3.27 o 
   7   5  21        0.66       11.69      4.30 o 
   0   6  21      272.06      259.48      8.71 o 
   1   6  21        2.53        5.78      4.03 o 
   2   6  21      109.68      100.06      9.56 o 
   3   6  21        7.85       15.87      4.58 o 
   4   6  21       11.22        7.40      2.71 o 
   5   6  21        0.73        4.58      3.07 o 
   6   6  21       17.49       16.67      7.85 o 
   7   6  21        4.89        7.22      2.89 o 
   0   7  21       22.24       30.79      7.72 o 
   1   7  21       58.97       44.56      3.94 o 
   2   7  21        1.28        9.65      3.34 o 
   3   7  21       19.45       17.56      4.46 o 
   4   7  21       11.89       14.84      3.37 o 
   5   7  21        1.79        6.01      4.17 o 
   6   7  21       28.66       26.26      4.14 o 
   0   8  21       16.80       12.08      5.46 o 
   1   8  21       16.94       25.25      4.81 o 
   2   8  21        7.98       13.80      3.11 o 
   3   8  21       41.26       35.01      7.25 o 
   4   8  21        0.09        4.65      3.30 o 
   5   8  21       12.91       12.09      2.74 o 
   0   9  21        2.18       17.40      3.68 o 
   1   9  21       23.41       25.70      7.04 o 
   2   9  21       19.14       23.27      3.41 o 
   3   9  21       30.20       26.88      7.96 o 
   4   9  21       16.13       21.63      5.18 o 
   0  10  21        9.72       10.02      3.41 o 
   1  10  21        3.44        7.30      7.36 o 
   2  10  21        2.10       10.64      4.62 o 
   0   0  22       41.46       39.46      4.41 o 
   1   0  22       66.21       63.19      4.15 o 
   2   0  22        6.91        6.73      4.17 o 
   3   0  22      127.41      107.05      5.90 o 
   4   0  22        6.65        9.07      6.86 o 
   5   0  22       33.68       18.82     10.05 o 
   6   0  22        0.49        3.43      5.88 o 
   7   0  22        0.03        9.07      8.33 o 
   0   1  22      641.53      672.51     69.70 o 
   1   1  22      186.80      166.44      3.86 o 
   2   1  22       25.45       27.58      3.06 o 
   3   1  22       65.08       66.94      7.22 o 
   4   1  22        1.86        3.19      7.11 o 
   5   1  22        4.17       10.21      3.54 o 
   6   1  22       19.84       25.74      2.59 o 
   7   1  22        2.66        7.20      3.14 o 
   8   1  22       18.07       13.33      5.31 o 
   0   2  22      154.64      150.58     19.75 o 
   1   2  22      497.79      527.20     20.24 o 
   2   2  22       12.74        4.36      3.18 o 
   3   2  22      103.91      105.84      3.16 o 
   4   2  22        5.66       12.98      5.48 o 
   5   2  22       92.86       86.94      3.27 o 
   6   2  22       73.99       86.87      5.70 o 
   7   2  22       16.08       20.04      2.90 o 
   8   2  22       10.95       17.72      7.71 o 
   0   3  22      282.69      310.41      9.58 o 
   1   3  22      295.05      291.48     13.26 o 
   2   3  22       16.58       18.63      3.86 o 
   3   3  22      292.80      289.62     18.22 o 
   4   3  22      165.67      154.90      7.97 o 
   5   3  22       28.89       20.61      2.55 o 
   6   3  22       11.51       13.30      3.28 o 
   7   3  22        0.17       11.51     10.17 o 
   0   4  22      395.88      425.12      4.90 o 
   1   4  22      199.77      199.80     13.67 o 
   2   4  22       40.84       32.71      3.41 o 
   3   4  22       36.98       44.91      3.45 o 
   4   4  22       39.37       35.82      2.22 o 
   5   4  22       53.11       50.71      4.03 o 
   6   4  22        9.36       16.29      3.15 o 
   7   4  22        3.66        9.03      2.65 o 
   0   5  22      303.62      252.68     29.71 o 
   1   5  22      120.10      107.91      9.31 o 
   2   5  22       98.16       85.51      3.98 o 
   3   5  22        5.19       12.25      6.37 o 
   4   5  22        9.04       16.09      3.17 o 
   5   5  22       42.97       38.28      5.34 o 
   6   5  22       29.09       26.66      2.65 o 
   7   5  22        0.14       17.64     11.76 o 
   0   6  22      126.48      149.38      5.98 o 
   1   6  22      198.41      226.46     11.54 o 
   2   6  22       36.22       56.84      9.83 o 
   3   6  22       14.09       21.07      8.38 o 
   4   6  22       65.53       53.28      3.09 o 
   5   6  22        8.35       15.27      2.71 o 
   6   6  22        2.61        6.49      5.40 o 
   0   7  22       27.74       43.47      6.52 o 
   1   7  22       25.89       29.31      6.96 o 
   2   7  22       29.46       32.18      5.39 o 
   3   7  22        9.71       14.71      3.14 o 
   4   7  22        2.65       12.56      5.73 o 
   5   7  22       12.92       13.90      3.61 o 
   6   7  22        6.87        8.41      6.83 o 
   0   8  22       28.72       29.96      5.17 o 
   1   8  22        9.21       11.93      2.89 o 
   2   8  22       17.28       26.74      5.38 o 
   4   8  22        2.38        6.86      8.09 o 
   5   8  22       16.06       21.96      5.45 o 
   0   9  22        2.84       13.03      4.97 o 
   1   9  22       31.75       30.22      5.20 o 
   2   9  22       15.17       23.25      3.96 o 
   3   9  22       22.97       26.55      3.21 o 
   4   9  22        6.69       37.98     16.42 o 
   0  10  22       11.85       31.86      7.35 o 
   1  10  22        5.57        5.29      3.53 o 
   1   0  23      232.96      219.49      7.98 o 
   2   0  23      162.55      141.74      4.81 o 
   3   0  23        7.88        7.19      4.24 o 
   4   0  23       98.74       89.00     12.26 o 
   5   0  23       37.87       48.55      4.76 o 
   6   0  23       56.13       51.29     13.73 o 
   7   0  23        1.45        9.31      6.62 o 
   8   0  23        5.02        5.63      5.52 o 
   0   1  23       67.64       52.16      5.39 o 
   1   1  23      703.58      688.24     71.46 o 
   2   1  23        3.14        6.76      3.93 o 
   3   1  23       68.23       66.25      4.16 o 
   4   1  23       60.14       57.50      4.27 o 
   5   1  23       43.51       39.16      6.11 o 
   6   1  23       29.51       18.02      5.66 o 
   7   1  23       18.47       14.86      3.97 o 
   8   1  23        0.48        4.03      4.47 o 
   0   2  23      506.14      501.27     36.28 o 
   1   2  23       74.35       95.02      4.57 o 
   2   2  23       13.61       19.43      2.27 o 
   3   2  23       72.95       66.16      3.86 o 
   4   2  23      136.46      130.64      8.85 o 
   5   2  23        8.04       16.19      5.38 o 
   6   2  23        7.41        8.53      3.13 o 
   7   2  23        0.68        8.13      5.36 o 
   0   3  23        1.19        4.66      6.37 o 
   1   3  23      130.34      127.18     11.07 o 
   2   3  23      209.90      237.04      9.95 o 
   3   3  23      131.15      118.91     13.43 o 
   4   3  23       59.43       51.29     10.05 o 
   5   3  23        5.91       18.13      9.31 o 
   6   3  23        8.02       10.78      3.35 o 
   7   3  23        0.18        3.37      5.19 o 
   0   4  23        0.13        4.41      6.62 o 
   1   4  23       79.83       75.58      6.64 o 
   2   4  23      312.87      323.69     20.50 o 
   3   4  23       16.00       20.78      3.35 o 
   4   4  23       25.72       31.89      4.99 o 
   5   4  23       52.19       55.24      4.66 o 
   6   4  23        8.70       14.13      3.21 o 
   7   4  23        8.34        7.63      3.03 o 
   0   5  23       28.37       33.69      7.11 o 
   1   5  23        4.05        6.13      6.86 o 
   2   5  23       10.96        9.95      3.74 o 
   3   5  23       21.82       23.87      4.78 o 
   4   5  23       64.14       72.20      3.43 o 
   5   5  23        1.88        2.58      3.76 o 
   6   5  23       15.15       23.91      6.37 o 
   7   5  23        6.78        8.31      4.15 o 
   0   6  23       33.35       35.51     20.71 o 
   1   6  23       11.72       21.70      3.47 o 
   2   6  23       12.51        9.27      4.47 o 
   3   6  23        4.02        7.95      3.38 o 
   4   6  23       20.10       21.80      4.03 o 
   5   6  23       38.93       42.57      3.89 o 
   6   6  23        1.80       14.21      7.11 o 
   0   7  23        8.77        9.31      7.84 o 
   1   7  23       32.64       39.56      2.96 o 
   2   7  23       29.22       27.63      4.46 o 
   3   7  23       28.59       32.07      4.74 o 
   4   7  23        9.54       13.10      3.60 o 
   5   7  23        6.73        9.86      3.88 o 
   0   8  23        8.41        8.17      4.90 o 
   1   8  23        3.15       13.37      5.09 o 
   2   8  23        4.80       10.52      3.59 o 
   3   8  23        4.86        8.20      5.55 o 
   4   8  23       36.95       33.98      8.77 o 
   0   9  23       25.38       28.84      7.47 o 
   1   9  23        3.92       11.56      4.09 o 
   2   9  23       10.81       21.23     15.81 o 
   3   9  23       17.95       29.93      8.36 o 
   0  10  23        0.22        1.23      4.66 o 
   0   0  24      513.47      476.19     13.04 o 
   1   0  24      195.21      179.70     10.18 o 
   2   0  24       33.94       38.54      4.04 o 
   4   0  24       23.53       18.69      3.48 o 
   6   0  24       25.53       28.31      8.82 o 
   1   1  24      372.26      357.76     10.64 o 
   2   1  24      136.19      148.39     10.81 o 
   3   1  24      271.81      198.09     28.07 o 
   4   1  24        7.89       21.26      3.69 o 
   5   1  24       75.63       99.78      4.64 o 
   6   1  24       71.07       64.92      4.05 o 
   7   1  24       12.28       10.84      3.74 o 
   0   2  24      173.96      176.98     22.08 o 
   1   2  24      244.34      260.53     13.63 o 
   2   2  24      286.64      290.66     32.66 o 
   3   2  24       35.25       43.64      5.49 o 
   4   2  24       41.73       33.28      3.97 o 
   5   2  24        1.23        2.94      7.11 o 
   6   2  24        0.31        8.77      6.74 o 
   7   2  24        2.49        6.86      4.65 o 
   0   3  24        0.21       16.42      3.19 o 
   1   3  24      168.88      176.64      5.70 o 
   2   3  24      328.24      341.59     39.87 o 
   3   3  24       63.93       61.99      5.03 o 
   4   3  24        3.66        6.99      3.29 o 
   5   3  24        0.66        4.50      3.80 o 
   6   3  24        1.14       28.13      6.18 o 
   7   3  24        6.50        8.09      3.19 o 
   0   4  24       38.68       31.63      9.19 o 
   1   4  24       70.00       73.29      5.52 o 
   2   4  24       14.02       21.43      3.71 o 
   3   4  24       44.47       45.27      3.44 o 
   4   4  24        8.86       13.34      3.37 o 
   5   4  24       10.84       14.90      4.34 o 
   6   4  24       15.06       11.40      2.78 o 
   7   4  24        7.20       15.09      3.46 o 
   0   5  24      108.96      102.44      5.34 o 
   1   5  24       11.88       14.95      7.35 o 
   2   5  24      101.55      106.89      7.11 o 
   3   5  24        4.46       10.12      4.39 o 
   4   5  24       34.06       40.26      2.29 o 
   5   5  24       17.59       18.63      6.70 o 
   6   5  24        4.14       19.92      3.61 o 
   0   6  24       14.70       29.65     10.78 o 
   1   6  24       90.63       87.61      7.53 o 
   2   6  24      121.00      115.83      5.76 o 
   3   6  24       69.50       75.06      7.20 o 
   4   6  24       22.22       26.36      3.86 o 
   5   6  24       15.78       15.29      2.62 o 
   6   6  24        2.37       10.81      3.25 o 
   0   7  24      130.32      108.36     10.05 o 
   1   7  24       22.15       17.85      4.60 o 
   2   7  24        9.66       11.24      3.50 o 
   3   7  24       14.08       27.03      5.82 o 
   4   7  24        7.13        7.14      2.91 o 
   5   7  24       13.13       14.71      5.49 o 
   0   8  24       22.84       19.36      9.07 o 
   1   8  24       37.64       37.22      7.49 o 
   2   8  24        0.68        2.39      5.54 o 
   3   8  24       23.57       24.02      6.05 o 
   4   8  24        5.78        2.45      6.62 o 
   0   9  24        0.00        6.71      6.30 o 
   1   9  24       10.66       14.56      4.95 o 
   2   9  24       18.48       15.31      5.28 o 
   1   0  25      904.67      777.77     39.46 o 
   3   0  25       41.65       36.97      9.07 o 
   4   0  25      362.45      311.07     41.63 o 
   5   0  25       11.87       22.55      8.09 o 
   6   0  25       10.84       20.30      5.65 o 
   7   0  25        0.83       24.30      5.36 o 
   0   1  25       18.16       16.86      6.49 o 
   1   1  25       24.46       24.91      2.78 o 
   2   1  25      140.85      137.03      7.28 o 
   3   1  25      121.43      107.06      5.57 o 
   4   1  25        6.59        2.22      4.30 o 
   5   1  25       32.54       27.86      2.98 o 
   6   1  25       11.49       15.90      3.77 o 
   7   1  25        2.55        4.41      9.07 o 
   0   2  25      164.21      139.84     24.04 o 
   1   2  25       72.74       57.42      3.86 o 
   2   2  25      103.83      112.97      3.63 o 
   3   2  25       96.50       97.08      4.28 o 
   4   2  25      120.03      116.01      4.68 o 
   5   2  25       42.17       40.85      5.42 o 
   6   2  25        8.23       15.16      3.44 o 
   7   2  25       11.53       19.28     10.55 o 
   0   3  25       58.68       64.04      5.03 o 
   1   3  25      121.71      117.50      5.27 o 
   2   3  25      534.37      531.51     18.21 o 
   3   3  25        5.83       11.46      3.11 o 
   4   3  25       28.41       31.09      2.92 o 
   5   3  25        2.93       15.58      3.45 o 
   6   3  25       15.21       12.23      3.64 o 
   7   3  25        4.66       11.27      5.37 o 
   0   4  25       92.77      106.17     15.08 o 
   1   4  25       23.75       26.03      3.63 o 
   2   4  25       21.08       27.02      7.29 o 
   3   4  25       25.34       37.48      6.54 o 
   4   4  25       15.01       11.94      2.76 o 
   5   4  25        0.77        7.16      3.26 o 
   6   4  25        0.95        2.94      7.35 o 
   0   5  25       29.69       29.48      6.00 o 
   1   5  25       28.77       26.23      5.59 o 
   2   5  25       73.91       77.05      6.83 o 
   3   5  25       34.83       39.59      4.67 o 
   4   5  25       91.75       91.63      6.00 o 
   5   5  25       12.23       15.78      5.16 o 
   6   5  25        5.55       16.45     11.33 o 
   0   6  25       20.78       10.94      6.37 o 
   1   6  25      131.51      120.94     14.59 o 
   2   6  25       12.45       19.95      4.67 o 
   3   6  25       47.24       44.57      5.38 o 
   4   6  25        2.47       19.36     16.17 o 
   5   6  25        9.25        7.54      3.63 o 
   0   7  25        9.24       14.31      5.96 o 
   1   7  25       31.28       40.02      7.07 o 
   2   7  25       61.24       59.32      4.53 o 
   3   7  25        2.12       15.96     10.17 o 
   4   7  25       26.96       30.40      4.69 o 
   5   7  25        3.25       10.91      4.43 o 
   0   8  25        8.07       12.54      5.52 o 
   1   8  25        0.17       10.06      5.18 o 
   2   8  25        5.43       14.78      9.07 o 
   3   8  25        2.26       19.86      6.41 o 
   0   9  25        8.47       12.25      4.90 o 
   1   9  25        0.65       21.66     13.35 o 
   2   9  25        4.55       19.69      5.12 o 
   0   0  26      171.77       63.54     49.07 o 
   1   0  26       18.65       49.60     17.89 o 
   3   0  26      290.72      289.69     74.14 o 
   4   0  26        2.11        8.36      5.41 o 
   5   0  26       36.67       32.36      5.27 o 
   6   0  26       37.44       44.61      7.29 o 
   7   0  26       66.94       67.41      7.99 o 
   0   1  26       26.68       26.51      5.45 o 
   1   1  26       44.82       47.23      3.89 o 
   2   1  26      427.97      414.35     10.21 o 
   3   1  26      138.30      118.67      8.46 o 
   4   1  26       22.84       26.06      7.22 o 
   5   1  26       25.10       30.23      4.49 o 
   6   1  26       12.29       11.74      5.04 o 
   7   1  26        3.86        6.13      5.39 o 
   0   2  26       15.96       12.81      5.30 o 
   1   2  26      315.76      299.87      7.88 o 
   2   2  26      246.77      237.35     11.09 o 
   3   2  26        8.46       14.78      2.82 o 
   4   2  26        3.68        5.32      3.21 o 
   5   2  26       53.32       47.94      6.79 o 
   6   2  26        1.20       11.39      6.98 o 
   7   2  26       17.44       24.57      6.14 o 
   0   3  26        6.47       13.48      4.83 o 
   1   3  26       56.02       68.56      8.26 o 
   2   3  26       19.39       11.22      4.87 o 
   3   3  26       51.76       58.79      4.10 o 
   4   3  26        4.53       14.03     10.41 o 
   5   3  26       34.76       38.36      3.97 o 
   6   3  26       13.09       18.41      5.42 o 
   0   4  26       56.78       42.06     17.04 o 
   1   4  26       30.97       29.41      4.47 o 
   2   4  26       67.46       69.05      6.51 o 
   3   4  26       31.90       33.64      4.37 o 
   4   4  26        0.75       12.56      4.24 o 
   5   4  26        1.82        8.27      3.85 o 
   6   4  26        4.95       12.76      3.74 o 
   0   5  26       91.43       70.12     12.50 o 
   1   5  26        5.92       15.80      4.88 o 
   2   5  26       40.49       43.02     10.05 o 
   3   5  26       43.50       56.52     12.32 o 
   4   5  26        3.82        5.24      2.95 o 
   5   5  26        2.53        9.92      5.54 o 
   6   5  26        1.47       13.12      5.98 o 
   0   6  26       93.59       95.71      4.90 o 
   1   6  26        5.80       16.15      6.03 o 
   2   6  26       15.91       27.14      4.29 o 
   3   6  26       18.36       15.17      3.04 o 
   4   6  26        0.28       14.26      3.07 o 
   5   6  26        0.08        3.19      4.41 o 
   0   7  26        8.89       24.36      5.41 o 
   1   7  26        1.60       10.72      4.05 o 
   2   7  26       15.65       23.65      6.66 o 
   3   7  26        4.96       10.26      5.13 o 
   4   7  26       37.97       40.20      3.87 o 
   0   8  26       20.47        8.45      7.00 o 
   1   8  26        8.13       11.52      5.72 o 
   2   8  26        7.62       10.13      7.53 o 
   3   8  26        8.50       29.91     11.27 o 
   1   0  27      155.76      159.62     17.91 o 
   2   0  27       77.46       85.49      7.26 o 
   3   0  27        9.06        8.33     10.78 o 
   4   0  27      191.06      155.43     17.05 o 
   5   0  27       12.40        7.39      5.29 o 
   0   1  27      157.84      155.07      6.56 o 
   1   1  27      185.63      203.04     17.29 o 
   2   1  27       26.01       26.30      5.74 o 
   3   1  27      398.23      339.77     11.45 o 
   4   1  27        2.89        6.86      8.82 o 
   5   1  27       35.14       40.86      7.06 o 
   6   1  27       19.77       20.20      8.11 o 
   0   2  27        8.07        5.51      4.85 o 
   1   2  27       16.09       23.00      3.80 o 
   2   2  27       30.31       21.76      3.85 o 
   3   2  27       91.73       86.22     11.28 o 
   4   2  27       68.83       66.35      4.34 o 
   5   2  27        9.23       28.37     14.58 o 
   6   2  27       17.21       29.65      9.90 o 
   0   3  27       19.69       38.86     13.60 o 
   1   3  27      162.86      161.31     19.12 o 
   2   3  27       24.37       38.94      6.75 o 
   3   3  27       77.20       85.12      4.18 o 
   4   3  27       13.07       16.81      3.36 o 
   5   3  27        5.63        9.93      6.33 o 
   6   3  27       18.40       23.18      3.29 o 
   0   4  27       67.35       39.07     16.79 o 
   1   4  27        9.21       17.99      5.97 o 
   2   4  27        0.41        8.08      4.52 o 
   3   4  27       14.29       23.99      3.68 o 
   4   4  27        0.52        6.16      7.60 o 
   5   4  27       36.75       35.82      5.79 o 
   6   4  27        0.96       12.29      8.45 o 
   1   5  27       60.64       46.63      4.98 o 
   2   5  27       47.95       53.55      7.92 o 
   3   5  27        1.81       19.47      5.19 o 
   4   5  27        5.23       18.44     11.74 o 
   5   5  27        4.53        7.22      4.09 o 
   0   6  27        3.86       11.76     10.54 o 
   1   6  27       31.39       25.21      5.10 o 
   2   6  27       54.85       66.33     18.18 o 
   3   6  27       17.25       13.59      4.57 o 
   4   6  27       21.64       17.39      5.06 o 
   0   7  27        7.89       12.89      8.45 o 
   1   7  27       48.69       42.11      9.52 o 
   2   7  27        8.32       12.76      7.05 o 
   3   7  27        0.32       16.42     11.27 o 
   4   7  27        0.43       19.19      3.88 o 
   0   8  27       13.00       10.19      7.35 o 
   1   8  27       11.22       10.57      5.15 o 
   2   8  27        6.56       14.92      6.19 o 
   0   0  28       40.90       50.00      6.37 o 
   1   0  28       50.19       57.77      6.13 o 
   2   0  28        0.04        6.62      7.11 o 
   3   0  28       30.35       17.06      5.12 o 
   4   0  28        7.34       14.21      8.58 o 
   5   0  28        7.71       11.82      6.13 o 
   6   0  28        1.03        1.96     10.05 o 
   0   1  28        7.08       12.25      6.62 o 
   1   1  28      271.65      245.24      6.87 o 
   2   1  28      411.39      356.45     14.96 o 
   3   1  28       12.28       11.33      3.57 o 
   4   1  28       17.92       18.31      4.86 o 
   5   1  28        4.43        4.39      4.26 o 
   6   1  28       23.35       15.51      6.37 o 
   0   2  28       61.11       55.89      3.29 o 
   1   2  28       71.94       76.26      6.12 o 
   2   2  28       12.15       10.35      2.90 o 
   3   2  28       11.12       17.83      3.75 o 
   4   2  28        0.82        7.76      3.89 o 
   5   2  28        3.41       20.66      5.00 o 
   6   2  28        3.81       16.43      4.86 o 
   0   3  28       29.16       33.04     15.69 o 
   1   3  28       89.01       99.53      5.11 o 
   2   3  28       97.08       93.28      8.29 o 
   3   3  28       26.77       35.97      9.52 o 
   4   3  28       10.63       20.89      4.17 o 
   5   3  28       37.07       35.92      5.09 o 
   6   3  28        9.72       16.33      5.27 o 
   0   4  28        0.08        2.94      7.84 o 
   1   4  28       11.47       21.19      3.93 o 
   2   4  28      145.38      138.27      7.44 o 
   3   4  28       12.15       15.82      3.70 o 
   4   4  28        2.98       14.80      3.34 o 
   5   4  28        5.99        6.69      4.93 o 
   0   5  28       20.10       41.42      8.82 o 
   1   5  28       24.96       32.62      4.22 o 
   2   5  28       11.13       17.50      6.36 o 
   3   5  28       70.36       66.31      6.69 o 
   4   5  28       18.38       16.36      5.27 o 
   5   5  28       11.09       15.23      5.96 o 
   0   6  28       29.29       34.06      6.87 o 
   1   6  28        9.40       24.69      3.94 o 
   2   6  28       45.08       50.23      4.70 o 
   3   6  28       21.78       31.25      7.19 o 
   0   7  28        0.47       10.53      6.75 o 
   1   7  28       11.90       12.29      5.07 o 
   2   7  28       16.19       13.46      4.80 o 
   3   7  28       11.42       14.47      4.89 o 
   0   8  28        2.49        8.13      6.95 o 
   1   8  28       39.44       39.14      4.65 o 
   1   0  29        2.81        9.81      5.39 o 
   2   0  29        6.94       12.25      4.17 o 
   3   0  29       81.77       92.56     17.65 o 
   4   0  29       82.62       57.37      7.85 o 
   5   0  29       17.10       19.83      5.95 o 
   0   1  29      161.79      171.31     51.76 o 
   1   1  29       79.19       74.74      7.25 o 
   2   1  29      174.71      208.07     18.18 o 
   3   1  29       20.48       20.34      5.62 o 
   4   1  29        7.81       16.09      4.48 o 
   5   1  29       11.25       13.90      5.50 o 
   6   1  29        6.27        6.40      3.29 o 
   0   2  29      166.52      171.71     16.56 o 
   1   2  29       28.61       22.39      4.88 o 
   2   2  29       37.78       37.43      4.51 o 
   3   2  29       56.24       62.42      4.64 o 
   4   2  29       19.77       32.35     10.97 o 
   5   2  29       11.43       13.76      4.51 o 
   6   2  29        4.21        5.77      3.25 o 
   0   3  29      121.37      133.93      7.62 o 
   1   3  29       63.02       60.74      4.93 o 
   2   3  29      101.64       92.07      6.17 o 
   3   3  29       17.26       17.89      6.51 o 
   4   3  29       21.64       22.85      5.52 o 
   5   3  29        6.31       25.95      4.44 o 
   0   4  29       32.64       63.13     14.95 o 
   1   4  29       42.56       46.49      5.09 o 
   2   4  29       45.70       45.71      4.90 o 
   3   4  29       56.05       54.62      5.93 o 
   4   4  29        6.09        9.47      3.85 o 
   5   4  29       11.86       13.17      3.23 o 
   0   5  29        8.61       21.49      7.79 o 
   1   5  29       21.54       19.71      6.76 o 
   2   5  29       28.79       44.69      5.89 o 
   3   5  29       14.03        9.02      4.26 o 
   4   5  29        2.30       11.66      4.62 o 
   0   6  29        7.10       24.13     16.42 o 
   1   6  29        8.79       18.16      4.81 o 
   2   6  29        1.69       10.78      8.33 o 
   3   6  29       16.00       25.66      4.49 o 
   0   7  29       42.23       45.37     10.17 o 
   1   7  29       40.87       37.73      6.54 o 
   2   7  29       19.95       33.48      5.74 o 
   0   0  30      187.65      189.63     20.36 o 
   1   0  30      112.71      110.92     11.77 o 
   2   0  30        1.08        8.83      4.30 o 
   3   0  30       14.53       12.74      5.39 o 
   4   0  30       18.67       17.29      4.16 o 
   5   0  30        2.13        5.15      9.56 o 
   0   1  30        1.39        9.31      5.39 o 
   1   1  30       36.64       32.79      4.03 o 
   2   1  30       31.08       21.93      2.87 o 
   3   1  30       14.85       27.41      8.08 o 
   4   1  30        4.06        5.78      4.22 o 
   5   1  30        6.17       13.95      4.05 o 
   1   2  30       42.40       49.43      5.87 o 
   2   2  30       15.97        9.95      3.60 o 
   3   2  30       19.15       27.92      5.26 o 
   4   2  30        1.12        9.25      6.11 o 
   5   2  30        6.17       11.77      4.41 o 
   0   3  30       44.97       57.22     22.06 o 
   1   3  30       32.37       37.01      5.40 o 
   2   3  30       14.60       21.01      3.35 o 
   3   3  30       37.76       40.71      5.58 o 
   4   3  30        3.93        9.12      6.95 o 
   5   3  30        0.97        6.37      5.88 o 
   1   4  30        6.37       10.49      4.62 o 
   2   4  30       38.38       35.24      3.85 o 
   4   4  30        3.55       14.86      6.79 o 
   0   5  30        0.63        6.37      7.60 o 
   1   5  30        8.27       10.78      6.83 o 
   2   5  30       55.62       55.50      4.63 o 
   3   5  30        1.89        4.90      8.09 o 
   4   5  30        0.21       11.03      7.60 o 
   0   6  30       13.40       42.46      9.07 o 
   1   6  30       13.83       19.06      5.21 o 
   2   6  30        7.03       10.68      5.48 o 
   3   6  30        3.39       14.07      8.45 o 
   0   7  30        0.01       16.42     10.78 o 
   1   7  30        3.90        9.07     10.54 o 
   1   0  31       42.51       35.69      8.09 o 
   2   0  31       70.89       71.09      4.36 o 
   3   0  31       28.55       21.92     11.03 o 
   0   1  31       53.37       48.91     15.93 o 
   1   1  31       37.59       44.26      5.16 o 
   2   1  31        8.78       10.44      3.86 o 
   3   1  31       12.54       12.95      4.46 o 
   4   1  31        1.72       12.74      9.56 o 
   0   2  31       20.99       39.24      7.80 o 
   1   2  31       61.82       55.93      6.06 o 
   2   2  31       24.48       21.76      6.95 o 
   3   2  31        8.39        8.73      5.05 o 
   4   2  31       16.05       16.83      4.26 o 
   5   2  31        8.71       17.30      5.88 o 
   0   3  31       25.73       24.31      6.24 o 
   1   3  31        4.73       10.84      4.04 o 
   2   3  31       52.90       46.37      7.89 o 
   3   3  31       22.25       11.04      4.16 o 
   4   3  31        3.28       14.51      6.56 o 
   0   4  31       73.41       63.92      8.17 o 
   1   4  31        7.53       11.95      4.15 o 
   2   4  31       79.47       87.77      5.38 o 
   3   4  31       33.85       39.55      5.84 o 
   4   4  31        2.87       22.05      5.64 o 
   0   5  31       14.87       21.25      6.18 o 
   1   5  31        1.33       18.58      6.92 o 
   2   5  31       27.08       32.34      6.23 o 
   3   5  31       36.79       35.48      8.58 o 
   0   6  31        0.23       12.99      6.88 o 
   1   6  31        6.85        2.92      7.89 o 
   2   6  31       59.91       54.13      9.28 o 
   0   0  32       79.09       62.02     11.77 o 
   2   0  32       60.17       48.70     10.66 o 
   3   0  32       27.82       22.07      8.66 o 
   4   0  32        1.90        4.41      9.31 o 
   0   1  32       23.59       32.56      8.33 o 
   1   1  32       40.40       44.77      4.28 o 
   2   1  32       37.60       40.63      7.27 o 
   3   1  32       11.22       13.79      3.87 o 
   4   1  32       13.14       13.40      4.70 o 
   1   2  32       42.89       36.51      4.46 o 
   2   2  32       40.86       30.81      3.75 o 
   3   2  32       21.61       28.43      8.10 o 
   4   2  32       21.21       15.66      7.29 o 
   0   3  32        2.29       10.65      8.82 o 
   1   3  32       15.70       28.93      4.48 o 
   2   3  32        5.51        8.80      4.43 o 
   3   3  32        6.04       18.13     11.27 o 
   4   3  32       18.25       23.83      5.42 o 
   0   4  32        0.41       19.36     10.54 o 
   1   4  32       14.04       25.87      8.70 o 
   2   4  32        4.17       16.76      8.58 o 
   3   4  32        8.99        8.31      3.51 o 
   0   5  32        1.60        8.33     10.05 o 
   1   5  32       29.20       34.00      5.64 o 
   2   5  32        0.49       13.78     12.86 o 
   1   0  33       50.68       33.11     15.93 o 
   2   0  33        0.85        7.78      6.06 o 
   3   0  33        4.74        2.88      4.53 o 
   4   0  33        3.74        3.19      9.80 o 
   0   1  33       54.72       38.53      5.59 o 
   1   1  33       52.54       45.53      4.44 o 
   2   1  33        8.78        7.08      4.72 o 
   3   1  33       27.30       34.04     11.32 o 
   4   1  33       28.89       18.93      5.12 o 
   0   2  33       23.01       26.04      7.72 o 
   1   2  33       99.63       72.97      6.33 o 
   2   2  33        9.87       10.18      5.03 o 
   3   2  33       48.91       42.80      4.25 o 
   0   3  33        5.72        1.23      8.82 o 
   1   3  33       83.06       83.38      4.47 o 
   2   3  33        9.91       15.68      8.58 o 
   3   3  33       42.08       27.19      4.79 o 
   0   4  33       47.13       46.79      7.40 o 
   1   4  33       59.45       52.22      6.19 o 
   2   4  33       35.92       45.95      5.15 o 
   0   5  33        1.28       10.29     10.29 o 
   0   0  34       15.09       15.19      8.58 o 
   1   0  34        0.43       21.56      4.17 o 
   2   0  34        0.88        8.58      8.09 o 
   3   0  34        1.34        6.57      5.64 o 
   0   1  34      125.21       97.91      6.39 o 
   1   1  34       10.59       15.42      5.18 o 
   2   1  34       17.80       16.61      4.88 o 
   3   1  34       21.82        7.35      7.81 o 
   0   2  34       52.15       36.06     12.87 o 
   1   2  34        6.80       21.25      5.10 o 
   2   2  34       28.78       23.81      5.41 o 
   0   3  34        0.96        6.86      8.58 o 
   1   3  34       12.66        6.44      3.74 o 
   2   3  34       14.46       23.54      5.00 o 
   0   4  34        0.01       11.11      6.00 o 
   1   4  34        7.22       13.55      4.77 o 
   1   0  35       13.15       11.80      5.41 o 
   2   0  35       20.48       27.45     12.99 o 
   0   1  35        0.98        8.33      9.07 o 
   1   1  35        8.80       24.39      6.32 o 
   2   1  35        0.08       10.13      7.35 o 
   0   2  35       40.66       26.52      5.74 o 
   1   2  35       32.40       16.08      4.82 o 
                                                 
